# Supplementary material for: Severity of Carpal Tunnel Syndrome and Diagnostic Accuracy of Hand and Body Anthropometric Measures
Source: PLoS One. 2016 Oct 21;11(10):e0164715. doi: 10.1371/journal.pone.0164715 (PMC5074522; doi:10.1371/journal.pone.0164715)
Supplement: S1 Table — (XLS) [file pone.0164715.s001.xls]

## Sheet: Casi USL
N.ro arch	cod_centro	comune	anni	sex	lavoro	mano dominante	lato misure	cod_hobby	tipo di hobby	hxsett	Altez(cm)	Peso(kg)	Girovita(cm)	Fianchi(cm)	larghezz polso (mm)	profondità polso(mm)	lunghezz palmo(mm)	lunghezz 3°dito(mm)	larghezz palmo(mm)	Lato sintomi	durata sintomi	Phalen	Tinel	Rempel	Giannini	dolore	Padua	Note
68	3	San Gimignano	65	0	2	1	1	0			151	67	101	107	58	39	100	58	81	4	48	0	0	1	3	1	3
70	3	Torrita	21	0	2	1	1	0			150	57.5	87	98	48	35	99	73	73	1	2	0	1	1	1	0	1
72	3	Chianciano	47	1	2	1	1	0			181	94.5	110	104	62	43	108	80	87	3	2	0	0	1	3	0	3	+UNE
74	3	Castelnuovo B.ga	79	1	3	1	1	1	orto	7	166	78.5	106	114	63	44	98	79	87	4	12	1	0	1	2	1	3
80	3	Castiglion d'Orcia	63	0	1	1	1	0			159	69	93	106	53	38	94	73	82	3	72	0	1	1	2	1	2
86	3	San Gimignano	38	0	2	2	2	0			151	60.8	83	108	53	36	88	68	74	5	12	1	0	1	3	1	3
87	3	Castelnuovo B.ga	65	0	3	1	1	0			158	55.7	88	97	53	39	95	78	74	4	24	1	0	1	3	0	3
92	3	Siena	76	1	3	1	1	0			163	62.5	93	96	63	45	103	78	86	3	2	0	0	2	2	1	3
97	3	Siena	76	0	3	1	2	1	cucito	7	152	67.5	93	104	53	38	101	74	79	4	24	1	0	1	3	1	3
100	3	Castellina in Chianti	48	0	2	1	1	0			161	76.5	89	108	58	41	100	74	80	1	6	1	1	1	3	1	3
110	3	Cetona	58	1	2	1	1	0			174	88.5	108	115	62	46	103	77	91	4	24	0	0	1	2	0	3
111	3	Cetona	43	0	2	1	1	0			167	72.3	98	110	62	41	110	73	84	3	36	0	1	1	3	1	1
117	3	San Gimignano	55	0	1	1	1	1	orto	3	154	61	83	95	54	41	97	75	76	1	4	1	1	2	1	1	3
132	3	Castelnuovo B.ga	44	1	1	1	1	1	moto	7	165	69	85	94	59	42	103	76	82	1	24	1	1	1	2	1	3
135	3	Colle di Val d'Elsa	51	0	2	1	1	0			170	73	88	104	57	40	96	77	79	5	12	1	0	1	2	1	2
139	3	Santa Fiora	66	1	3	1	1	1	bosco, orto	10	169	83	102	111	61	46	105	86	92	4	12	0	0	1	2	0	3
140	3	Rapolano Terme	50	1	2	1	1	1	giardinaggio	5	167	63	94	91	57	39	108	78	88	5	12	0	0	1	1	1	3
148	3	Colle di Val d'Elsa	32	1	2	1	2	0			166	97.5	111	117	55	37	99	78	78	5	24	1	1	1	1	1	2
149	3	Castiglion d'Orcia	62	1	3	1	2	1	calza	14	159	54.9	79	94	52	35	93	71	77	5	5	0	1	1	1	0	2
157	3	Monteriggioni	52	0	1	1	1	0			164	58.5	85	101	50	33	94	79	75	3	24	0	0	2	1	0	1
159	3	Poggibonsi	75	0	2	1	1	0			156	73.2	106	114	53	36	98	79	78	1	48	1	1	2	1	1	2
172	3	Asciano	42	0	1	1	1	0			185	96.2	101	107	62	44	112	88	93	3	84	1	0	1	2	1	3
175	3	Chianciano	49	0	2	1	1	0			153	51	79	95	46	34	87	73	70	2	12	0	1	2	1	0	2
177	3	Torrita	52	1	1	1	1	0			166	76	92	101	60	46	101	76	88	5	5	1	1	1	1	0	1
184	3	Siena	50	1	1	1	1	1	ferro, legno	10	180	86	92	104	60	45	107	76	86	3	2	0	0	2	0	0	3
185	3	Tavernelle val di Pesa	42	0	1	1	1	0			165	59	76	95	54	37	100	77	75	3	3	0	1	2	2	0	2
187	3	Piancastagnaio	54	0	4	1	1	0			156	57	79	96	53	40	87	71	76	3	12	0	1	1	4	1	4
189	3	Chianciano	73	0	2	1	2	0			158	74	94	105	55	37	92	66	80	5	48	1	1	1	3	1	3
190	3	Siena	74	1	3	1	2	0			165	106.5	123	121	65	46	108	79	92	5	5	1	1	1	4	1	3
201	3	Siena	58	0	2	1	2	0	calza	5	150	61	90	98	52	41	96	69	74	5	60	0	0	1	5	1	5
208	3	Poggibonsi	28	1	2	1	1	1	moto	20	175	94.5	104	109	63	45	110	75	91	1	60	1	0	0	2	0	2
223	3	Monteriggioni	44	1	1	1	1	1	bricolage	6	176	83	93	103	60	43	109	77	81	3	2	0	0	2	2	1	3
227	3	Cetona	58	0	2	1	1	0			160	59	84	99	57	38	101	74	81	1	24	0	1	2	2	1	0
231	3	Colle di Val d'Elsa	40	0	6	1	1	0			150	57	84	99	49	36	93	66	73	1	18	0	0	1	3	1	3
233	3	Siena	75	0	1	1	1	0			159	70.8	101	111	56	40	95	69	80	2	72	0	0	2	2	0	2
236	3	Colle di Val d'Elsa	51	0	2	1	1	0			154	104	119	135	59	43	105	82	84	3	18	1	1	1	2	1	1
237	3	Casole d'Elsa	45	0	2	1	1	0			167	77.8	89	109	53	39	105	77	79	2	24	1	1	1	3	1	3
238	3	Siena	50	0	1	1	1	0			157	53.2	74	95	48	35	92	73	77	4	60	1	1	2	3	1	2
244	3	Sovicille	77	1	3	1	1	1	orto	70	166	100.5	130	123	64	50	101	79	94	3	6	1	0	1	4	1	4
245	3	Siena	53	0	4	1	1	0			149	70	103	111	51	35	94	66	74	3	2	1	0	1	2	1	3
254	3	Siena	68	1	3	1	1	1	orto, muratore	16	176	94	112	114	57	47	109	82	96	1	4	1	1	2	3	1	3
255	3	San Gimignano	38	0	2	1	1	0			159	58.2	86	97	55	42	94	68	76	4	36	1	0	1	2	1	1
257	3	Asciano	45	1	2	1	1	0			173	65.5	82	91	60	42	108	84	95	3	12	0	1	0	0	0	3
265	3	Siena	61	1	3	1	1	1	golf	20	175	79.7	102	102	55	40	109	80	84	4	3	0	0	1	1	0	0
276	3	Rapolano Terme	60	1	3	1	1	1	oliveto	70	168	87.5	107	114	63	44	108	85	93	3	12	1	1	1	3	1	3
278	3	Siena	66	0	3	1	1	0			165	84	106	120	52	38	103	73	80	4	12	1	0	1	2	1	2
279	3	Sovicille	51	1	2	2	1	0			171	79.5	92	102	58	43	110	84	86	4	48	0	0	2	3	1	3
280	3	Monteroni d'Arbia	35	1	2	1	1	0			160	63	80	95	57	43	104	80	84	3	6	1	0	1	2	1	2
283	3	Abbadia S.S.	47	1	2	1	2	1	orto	4	174	82.5	83	101	61	44	110	77	91	5	4	1	0	1	4	1	3
284	3	Sinalunga	39	0	1	1	1	0			153	50	84	96	47	37	93	74	73	4	96	1	1	1	2	1	4
293	3	Poggibonsi	61	0	3	1	1	1	ricamo	3	166	76.5	91	103	56	40	100	79	82	1	12	0	0	1	1	1	1
294	3	Murlo	71	0	3	1	1	1	cucito	6	174	84.5	118	120	59	41	105	84	81	4	12	0	0	1	3	1	3
299	3	Siena	71	0	3	1	1	0			155	64	84	98	56	49	101	81	80	4	24	1	0	1	2	1	3
303	3	Siena	52	0	1	1	1	0			153	53.5	74	100	53	37	92	78	72	3	2	0	1	1	3	1	3
304	3	Radda in Chianti	67	1	3	1	1	1	ulivi e bosco	25	172	83.5	108	106	66	48	117	82	94	1	120	0	1	2	2	1	4
310	3	Piancastagnaio	46	0	2	1	1	0			158	63	87	103	51	37	102	69	80	5	6	1	1	1	4	0	4
311	3	Sovicille	64	1	3	1	1	1	giardinaggio	42	160	64.5	94	93	55	43	106	74	79	3	12	0	0	1	1	1	2
320	3	Poggibonsi	49	1	2	1	1	0			169	94	107	108	63	44	105	81	90	3	4	1	1	3	4	1	4
321	3	Siena	61	1	3	1	1	1	coltivazione olivi	30	173	97	106	115	63	44	105	79	92	1	18	0	0	1	3	1	3
325	3	Montalcino	70	1	3	1	1	1	bosco, orto	10	173	91	109	112	66	47	111	85	89	1	2	0	1	2	3	1	3
328	3	Monteroni d'Arbia	68	1	3	1	2	1	bosco, orto	25	166	84	104	111	62	45	102	76	91	4	6	0	1	2	2	1	3
329	3	Gaiole in Chianti	29	0	3	1	1	0			156	52	75	96	52	38	96	78	79	1	60	0	0	2	1	1	1
335	3	Monticiano	81	0	3	1	1	0			151	64.4	94	102	54	39	92	73	79	3	24	0	0	1	5	1	5
338	3	Buonconvento	61	0	1	1	1	1	uncinetto	7	149	54	86	105	51	38	90	68	72	1	2	0	1	2	3	1	3
339	3	Castelnuovo B.ga	41	0	4	1	1	0			161	78	91	103	60	42	100	74	85	1	4	0	0	0	5	1	5
348	3	Castelnuovo B.ga	76	1	2	1	1	1	oliveto, vigneto	28	165	55.5	85	98	61	41	105	71	87	1	5	1	0	1	2	1	3
349	3	Montepulciano	51	0	2	1	1	0			158	62	86	97	56	40	95	78	86	1	48	0	1	2	3	1	2
350	3	Montalcino	57	0	2	1	1	0			147	56	90	101	49	36	93	71	68	4	24	0	0	2	3	1	3
351	3	Montalcino	46	0	2	1	2	0			158	64.5	92	102	51	39	95	74	74	3	72	0	0	2	3	0	3
361	3	Siena	74	1	2	1	2	1	orto	14	159	77.5	105	103	64	47	105	75	92	2	8	0	1	1	4	1	4
363	3	Torrita	58	1	1	1	1	0			172	123.5	132	124	64	49	104	80	93	1	3	0	0	1	3	0	3
368	3	Asciano	81	0	3	1	1	0			150	69.2	111	109	50	30	97	70	80	2	12	0	1	2	2	0	3
373	3	Abbadia S.S.	57	0	1	1	1	0			169	74	99	115	59	40	99	76	80	1	3	0	1	1	2	1	2
376	3	Poggibonsi	44	0	2	1	1	0			173	87	105	112	59	42	107	83	92	2	24	1	0	2	1	1	1
394	3	Siena	52	0	2	1	1	0			160	62.5	82	103	56	40	96	77	81	1	2	1	1	1	1	1	1
402	3	Siena	75	0	3	1	1	1	cucito e ricamo	14	157	59.5	92	105	51	38	90	68	72	1	7	1	1	2	3	1	3
405	3	Barberino	70	0	3	1	1	0			141	56.5	102	102	49	37	85	65	72	1	12	0	0	2	3	1	3
408	3	Montalcino	68	0	3	1	2	0			162	60	90	105	55	38	104	73	78	3	12	0	0	2	3	1	3
409	3	Chiusdino	45	1	2	1	1	1	tiro con l'arco	7	162	65.5	93	96	61	45	102	79	90	4	240	1	0	2	3	0	3
414	3	Abbadia S.S.	56	0	4	1	1	0			158	81.5	104	109	58	41	100	79	77	1	60	1	0	1	3	1	3
420	3	Siena	38	0	2	1	1	0			158	60	88	100	52	36	100	74	72	1	1	1	0	1	2	1	1
428	3	Siena	72	0	3	1	1	1	cucito	25	149	78.2	115	123	59	40	94	68	76	1	2	0	1	2	1	1	1
431	3	Siena	88	0	3	1	1	1	cucito	7	146	55	98	101	58	41	102	73	81	4	48	1	1	2	4	1	5
433	3	san Gimignano	74	0	4	1	1	0	orto/potatura/olive	42	159	85	115	123	60	44	107	83	82	3	3	1	1	1	4	0	4
435	3	Montriggioni	57	0	1	1	2	0			152	67	90	105	55	41	98	77	75	2	24	1	0	2	2	0	3
436	3	Asciano	69	1	3	1	2	1	bricolage	40	177	92	108	109	63	46	112	85	89	2	2	0	0	1	3	0	3
442	3	Siena	83	1	3	1	1	1	orto	21	169	82	101	102	59	45	105	74	91	4	8	1	1	1	3	1	3
459	3	Certaldo	53	0	3	1	1	0			161	53	77	92	53	39	102	82	83	1	12	1		1	2	1	3
464	3	Siena	83	0	3	1	1	1	cucito e ricamo	10	160	70	97	110	57	41	95	74	76	4	4	0	0	1	2	1	3
470	3	Colle di Val d'Elsa	60	1	2	1	1	1	vigneto	7	163	101	116	112	68	49	109	77	88	1	4	0	1	1	4	1	4
476	3	Asciano	47	1	2	1	1	1	orto	4	179	86.5	100	106	65	46	115	80	90	1	1	1	0	1	3	0	3	UNE
482	3	Montalcino	47	0	2	1	1	0			162	63.1	86	99	53	39	100	73	80	1	4	0	0	2	2	1	3
484	3	Poggibonsi	45	0	2	1	1	0			166	80.3	102	112	53	37	94	72	77	1	2	1	0	1	3	1	3	UNE
485	3	Rapolano Terme	38	1	2	1	1	1	BRIColage	4	177	88	103	108	59	45	110	82	90	3	5	1	0	1	3	1	3
487	3	Colle di Val d'Elsa	50	0	2	1	2	0			157	64.4	93	111	55	36	96	72	76	2	12	0	0	1	2	1	3
493	3	Colle di Val d'Elsa	65	0	3	1	1	1	maglia uncinetto	10	158	63.5	82	95	57	42	99	77	84	1	120	0	0	1	3	1	3
499	3	Monteriggioni	51	1	2	1	1	0			173	87	100	108	59	46	112	85	88	1	4	0	1	1	3	1	3
517	3	Poggibonsi	67	0	2	1	2	1	computer	14	165	63.3	93	106	56	39	102	79	80	2	3	1	1	1	2	0	2
522	3	Monteroni d'Arbia	33	0	4	1	1	1	computer	7	160	65	94	100	51	42	98	75	79	1	4	1	1	1	2	0	1
525	3	Abbadia S.S.	49	1	2	1	1	0			173	85	104	108	54	39	95	76	82	1	3	0	0	1	1	0	1
534	3	Buonconvento	45	0	2	1	2	0			159	55.4	76	97	51	40	100	77	74	5	36	1	1	1	3	1	3
551	3	Montalcino	64	1	2	1	2	0			178	86	104	108	62	43	100	81	88	2	6	1	0	2	3	0	2
557	3	Sinalunga	37	1	2	1	1	0			179	88.8	100	103	62	43	110	85	92	1	1	1	0	2	1	1	1
558	3	Tavernelle val di Pesa	53	0	3	1	1	0			168	88.5	103	124	60	41	109	81	83	3	24	0	0	1	3	1	3
561	3	Piancastagnaio	54	0	2	1	1	0			160	56.8	86	98	53	38	100	78	77	3	24	0	1	1	1	1	1
565	3	San Gimignano	63	1	3	1	1	1	POTATORE	56	171	81.9	98	101	60	44	105	77	93	3	18	0	0	1	3	1	3
568	3	Chiusi	27	0	1	1	1	0			163	67.8	91	105	51	37	91	75	81	3	24	1	1	1	2	1	3
574	3	Sinalunga	34	0	1	1	1	0			168	61	72	97	52	38	102	77	81	3	3	0	1	1	3	1	3
584	3	Siena	55	0	1	1	1	0			162	65	84	102	56	42	92	78	82	1	18	0	0	1	2	1	3
598	3	Gaiole in Chianti	47	0	2	1	1	1	cucito	14	150	119	116	143	53	45	104	68	78	3	24	1	0	1	3	1	3
604	3	Monteroni d'Arbia	38	0	2	1	2	0			161	63.5	79	100	53	38	100	74	78	3	12	1	1	1	3	1	3
617	3	San Casciano dei Bagni	53	0	2	1	2	0			157	59	76	93	53	37	106	82	80	3	1	0	0	1	2	1	2
619	3	Poggibonsi	53	0	2	1	1	0			166	73.5	78	115	57	39	101	75	85	3	6	0	0	1	3	0	1
624	3	Siena	67	0	3	2	2	1	ACCUDISCE I NIPOTI	36	159	88.5	113	123	61	43	98	79	77	5	3	0	0	1	3	1	3
628	3	Poggibonsi	52	0	2	1	1	0			158	61	89	99	52	39	98	60	75	1	4	0	1	1	3	1	3
636	3	Monteriggioni	58	0	4	1	1	0			166	62.5	82	101	55	40	97	77	73	1	120	0	0	1	3	1	3
637	3	Barberino	73	0	3	1	2	1	orto	14	151	84	122	119	56	42	106	78	75	4	24	0	0	1	1	1	1
641	3	Murlo	41	1	2	1	3	1	lavori in campagna	14	175	96	107	110	63	49	114	88	86	3	12	0	0	1	3	1	3
648	3	Sinalunga	54	0	1	1	1	1	restauro mobili	14	167	77.2	94	108	58	40	108	75	87	3	72	1	1	1	3	1	3
649	3	Asciano	70	1	3	1	2	1	orto	7	166	72	98	100	59	43	98	75	83	3	2	1	1	1	3	1	3
659	3	Poggibonsi	81	0	3	1	2	0			148	53	88	100	54	40	95	70	80	2	12	0	0	1	3	1	3
662	3	Casole d'Elsa	55	0	1	1	1	1	Assiste la cognata con SLA	7	152	62	94	105	54	38	98	72	78	4	12	0	0	2	3	1	3
665	3	Siena	60	1	3	1	1	1	cuoco A TEMPO PERSO	10	168	79	102	108	66	46	106	83	94	3	36	1	1	1	2	1	2
671	3	Torrita	31	0	2	1	1	0			168	82.3	109	114	53	36	100	76	75	3	6	1	0	1	2	0	2
673	3	Castelnuovo B.ga	73	1	3	1	1	1	POTATORE	10	171	75	99	110	61	45	105	87	89	1	36	0	0	2	3	1	3
677	3	Gaiole in Chianti	79	0	3	1	1	1	ORTo	14	158	74.5	105	113	63	45	98	72	84	5	120	0	1	2	3	1	3
693	3	Monteroni d'Arbia	49	1	2	1	2	0			177	99	104	111	63	43	108	83	87	5	12	0	0	1	3	0	3
697	3	Siena	37	0	2	1	2	0			167	60	77	96	54	39	101	82	75	5	12	0	0	1	2	1	2
700	3	Montatione (FI)	36	0	1	1	1	0			164	70	104	109	52	37	94	76	81	4	6	0	1	2	1	0	1
701	3	Siena 52		0	1	1	1	0			167	69	79	101	51	37	90	69	79	4	54	1	1	1	4	0	3
702	3	Siena	59	0	3	1	1	0			161	85	109	123	53	36	96	69	79	4	24	1	1	1	3	1	3
708	3	Siena	79	1	2	1	1	0			170	76.8	103	108	65	51	96	74	90	4	48	0	1	1	4	1	3
713	3	Monteroni d'Arbia	57	0	1	1	1	1	giardinaggio	14	158	55	80	96	50	37	86	69	76	1	12	0	1	1	2	0	3
723	3	San Gimignano	43	0	2	1	1	0			166	76	91	114	57	40	100	80	88	1	12	1	0	2	1	0	1
732	3	Montalcino	77	0	3	1	1	1	maglia uncinetto	7	150	62.5	86	107	54	43	98	75	77	1	4	1	1	1	4	1	4
744	3	Abbadia S.S.	35	1	2	1	2	0			169	99	115	117	60	44	110	81	82	2	1	0	0	2	2	0	2
754	3	Siena	56	0	1	0	1	0			161	64.5	88	105	54	39	107	80	83	1	4	0	1	2	3	0	3
760	3	Siena	80	0	3	1	2	0			148	55	85	96	54	41	92	72	74	2	96	1	0	1	4	0	4
762	3	Monteroni d'Arbia	52	0	2	0	1	0			154	52	76	94	49	36	95	70	71	1	12	1	1	1	3	0	3
763	3	San Gimignano	59	0	2	0	2	1	ricamo	7	159	91	107	123	58	48	107	75	76	5	12	1	1	1	4	0	4
766	3	Barberino	54	0	2	0	1	1	ricamo	4	156	50	79	89	49	35	95	71	71	1	60	1	1	1	2	1	2
770	3	Sinalunga	81	0	3	1	2	0			151	58	91	104	53	38	95	71	75	2	6	0	0	2	2	1	2
771	3	Chiusi	57	0	2	1	1	0			144	60.5	91	103	52	37	94	65	75	1	12	0	1	2	1	0	1
773	3	San Gimignano	80	1	3	1	2	1	ORTo	7	170	84	107	108	68	46	113	86	88	4	24	0	1	1	4	1	4
775	3	Poggibonsi	36	0	3	1	1	1	cucito	14	161	59	76	97	53	38	110	79	77	4	12	1	1	1	3	1	3
790	3	Colle di Val d'Elsa	77	0	3	1	1	0			162	64.5	104	97	54	41	100	76	83	3	48	1	1	1	3	1	3
798	3	Colle di Val d'Elsa	42	0	2	1	1	0			159	66	93	107	51	39	96	72	78	3	12	1	0	1	3	1	3
807	3	Siena	63	0	1	1	1	0			151	50.5	74	95	52	34	92	71	80	1	5	1	0	1	1	0	3
812	3	Siena	59	0	1	1	1	0			160	53	84	92	51	36	95	74	79	1	3	1	0	1	1	0	1
813	3	Colle di Val d'Elsa	48	0	2	1	1	1	giardinaggio	7	168	71	99	100	56	40	104	81	76	1	12	1	1	1	3	0	3
814	3	San Casciano dei Bagni	55	0	4	1	1	0			158	68.6	100	106	52	39	96	72	74	1	24	1	1	1	3	1	3
829	3	Montepulciano	80	0	2	1	1	0			153	59	91	104	61	45	86	74	81	1	4	1	0	1	3	1	3
830	3	Castelnuovo B.ga	49	0	4	1	1	0			152	63.6	94	102	51	38	87	69	79	1	24	0	1	2	1	0	2
831	3	Montepulciano	25	1	2	1	1	1	moto cross	21	176	89	93	106	59	43	103	80	92	2	4	1	1	1	3	1	3
841	3	Montepulciano	41	0	2	1	1				168	76	88	96	54	38	101	73	76	1	24	1	0	1	1	1	1
843	3	Tavernelle val di Pesa	64	0	3	1	1	0			162	83.5	108	116	61	43	108	83	83	3	12	1	0	2	3	0	3
844	3	Poggibonsi	31	1	1	1	1	1	ORTo e potatura	14	182	68	77	98	58	44	105	84	83	3	18	1	1	2	3	1	3
853	3	Chianciano	27	0	2	1	1	0			152	45.5	66	85	46	36	85	71	70	3	48	0	1	1	3	1	2
856	3	Colle di Val d'Elsa	39	0	2	1	1	0	giardinaggio	7	159	59	77	99	52	37	102	82	78	3	24	1	0	1	3	1	3
859	3	Buonconvento	34	0	2	1	1	0			159	59	85	101	51	37	100	65	71	1	72	1	1	1	3	1	1
861	3	Colle di Val d'Elsa	56	0	2	1	1	0			157	63.5	83	99	56	41	94	73	78	1	300	1	1	1	3	1	3
863	3	San Gimignano	88	0	3	1	2	0			148	65	95	103	55	37	100	74	78	5	36	1	1	1	5	1	5
873	3	Gaiole in Chianti	83	0	3	1	1	1	maglia uncinetto	14	151	71	103	111	56	44	106	75	82	3	4	0	0	1	2	0	3
886	3	Montepulciano	58	0	2	1	2	0			157	64	95	105	56	39	101	75	78	2	12	1	1	1	4	1	4
887	3	Montespertoli	45	0	2	1	1	0			156	76	95	113	54	37	90	74	78	1	36	1	0	1	4	1	4
888	3	Castellina in Chianti	52	1	2	1	1	1	BRIColage	7	170	64	78	96	66	47	109	85	90	1	240	1	1	1	3	1	3
896	3	San Lorenzo Nuovo	44	0	1	1	1	1	maglia uncinetto	14	160	52	70	94	48	36	90	74	68	1	5	1	1	1	3	1	2
901	3	Radicofani	36	1	2	1	1	1	moto	10	178	107	99	107	59	43	104	81	87	1	6	0	1	2	2	0	3
907	3	Castel del Piano	53	0	2	1	1	0			158	69	95	109	53	37	92	73	72	3	120	1	0	1	2	0	3
911	3	Barberino	54	0	3	1	1	0			155	61	82	99	51	39	93	70	75	2	24	1	1	1	4	1	3
921	3	Castelnuovo B.ga	42	0	2	1	1	0			166	58	74	89	52	38	96	72	87	3	24	1	1	1	1	1	1
923	3	Monteriggioni	42	0	2	1	1	0			151	43	67	85	47	35	89	67	74	1	48	0	1	1	1	0	1
924	3	Colle di Val d'Elsa	42	0	2	1	1	0			155	43	63	85	49	37	94	77	74	1	2	1	1	1	2	0	3
926	3	Chiusdino	80	1	2	1	1	0			159	75	104	115	63	45	82	75	93	5	12	0	1	1	5	1	4
927	3	Murlo	30	0	3	1	1	0			157	84	96	120	54	42	93	74	83	3	12	1	0	2	2	1	1
934	3	Monteriggioni	47	0	2	1	1	1	ricamo e uncinetto	5	155	45.5	75	88	48	35	87	69	74	3	6	1	1	1	1	1	1
935	3	Torrenieri	35	0	2	1	1	0			165	59	76	98	57	40	98	85	85	4	48	1	1	2	2	1	1
936	3	Roccastrada	50	0	2	1	1	1	maglia uncinetto ricamo cucito orto		162	58	96	103	58	40	99	73	80	1	24	1	0	2	2	1	2
941	3	Siena	56	0	1	1	1	0			155	50.2	83	92	55	38	88	72	82	1	24	1	0	1	5	0	5
942	3	Castelnuovo val di Cecina	67	0	2	2	2	1	ORTo	7	156	84	103	115	61	44	97	79	90	2	24	1	0	2	2	1	2
956	3	Sinalunga	32	1	2	1	1	0			170	96	104	114	60	41	104	83	79	1	6	1	1	2	2	0	3
963	3	Sovicille	40	0	1	1	1	0			162	60	83	98	57	43	105	82	77	3	2	1	0	1	1	0	1
970	3	Siena	63	0	4	1	1	1	giardinaggio	7	152	60	86	103	54	39	101	69	73	3	36	0	0	2	3	0	4
977	3	San GiMignano	39	0	1	1	2	0			165	67	95	106	49	32	96	71	73	2	3	0	0	1	2	0	2
979	3	Monteroni d'Arbia	80	1	3	1	1	0			159	89	112	125	57	43	106	68	84	1	2	0	0	1	1	1	3
984	3	Poggibonsi	53	0	4	1	1	1	giardinaggio	5	157	63.5	84	98	56	39	94	70	77	3	120	1	1	1	3	1	4
985	3	Chiusi	75	0	3	1	2	0			154	68	89	98	57	42	102	73	78	5	24	0	1	1	5	0	4
998	3	Radicofani	57	0	2	2	2	1	uncinetto	5	160	54	84	97	53	42	104	72	76	5	2	1	1	1	5	0	3	+UNE
1023	3	Siena	92	0	4	1	1	0			151	69	106	108	58	41	95	63	80	1	2	0	0	1	4	0	4
1030	3	Siena	69	1	3	1	1	0		10	162	74	94	98	58	41	97	69	84	3	48	1	0	1	3	0	3
1032	3	Asciano	58	1	2	1	1	0	ORTo	7	196	169	158	154	66	51	110	90	102	1	6	1	0	1	3	0	3	+UNE
1037	3	Siena	43	0	2	1	1	0			153	56.5	78	94	49	40	91	75	79	3	6	1	1	2	2	0	2
1041	3	San Quirico d'Orcia	81	1	2	1	1	0			165	64	94	100	61	42	101	72	87	3	6	1	0	1	4	0	4
1042	3	Montepulciano	42	1	2	1	1	0			193	111	113	112	66	47	115	89	100	1	3	1	1	2	3	0	2
1045	3	Castiglion d'Orcia	45	1	1	1	1	0			190	92	102	107	62	42	110	89	91	4	48	1	1	2	2	0	2
1050	3	Abbadia S.S.	53	1	2	1	1	0			160	71	96	98	56	43	96	79	87	1	8	0	1	1	4	0	4
1063	3	Monteroni d'Arbia	56	1	2	1	2	0			176	79	97	99	59	44	105	78	89	2	3	1	0	1	3	0	3
1064	3	Siena	83	1	3	1	1	1	oRTo	7	166	73	87	104	59	43	105	73	86	1	18	1	0	1	4	1	4
1066	3	Sovicille	77	1	3	2	2	1	oRTo	7	167	77	103	112	67	45	98	73	93	5	36	0	0	1	4	0	5
1067	3	Poggibonsi	68	0	3	1	1	0			154	58	81	91	56	38	99	74	77	1	1	1	1	1	3	0	3
1074	3	Monteroni d'Arbia	54	1	1	1	1	1	ORTo	7	171	80.6	96	101	60	42	104	80	88	1	2	1	0	3	2	0	2
1077	3	Gaiole in Chianti	38	0	1	1	2	0			154	53.2	78	90	47	36	97	76	73	5	60	1	1	1	3	1	3
1087	3	Monteroni d'Arbia	57	0	2	1	1	0			155	64.5	91	96	55	41	91	66	78	4	4	0	0	1	3	1	3
n.ro arch	cod_centro	comune	anni	sex	lavoro	mano dominante	lato misure	cod_hobby	tipo di hobby	hxsett	Altez(cm)	Peso(kg)	Girovita(cm)	Fianchi(cm)	larghezz polso (mm)	profondità polso(mm)	lunghezz palmo(mm)	lunghezz 3°dito(mm)	larghezz palmo(mm)	Lato sintomi	durata sintomi	Phalen	Tinel	Rempel	Giannini	dolore	Padua	Note
				136
				67

## Sheet: Controlli USL
N.ro arch	cod_centro	comune	anni	sex	lavoro	mano dominante	lato misure	cod_hobby	tipo di hobby	hxsett	Altez(cm)	Peso(kg)	Girovita(cm)	Fianchi(cm)	larghezz polso (mm)	profondità polso(mm)	lunghezz palmo(mm)	lunghezz 3°dito(mm)	larghezz palmo(mm)	Lato sintomi	durata sintomi	Diagnosi di uscita
69	3	Siena	72	1	3	1	1	0			186	120	124	120	65	45	116	84	90	3	3	STC asint
73	3	Firenze	50	1	1	1	1	0			171	63	91	97	60	42	111	79	84	3	24	8
76	3	Arcidosso (GR)	45	0	6	1	1	1	pianoforte	4	159	57	80	91	52	32	100	70	67	3	250	6
78	3	Abbadia S. S	50	0	4	1	1	0			168	69.5	98	107	52	34	93	74	75	1	5	0
84	3	Asciano	58	0	1	1	1	0	uncinetto,calza	9	153	63	97	108	53	41	100	71	81	1	2	0
88	3	Castelnuovo B.ga	59	1	2	1	2	1	orto e bosco	10	165	84.1	104	104	60	40	102	75	83	2	6	0
105	3	Sinalunga	41	1	2	1	1	0			181	86.8	101	106	65	47	105	78	93	1	12	0
108	3	Buonconvento	24	0	2	1	2	0			156	53.9	77	99	54	35	94	74	70	2	12	0
109	3	Poggibonsi	43	0	1	1	2	0			174	50.6	66	92	50	36	103	74	74	2	0.5	4
113	3	Abbadia S. S	20	1	6	1	1	0			174	68.2	91	98
114	3	Poggibonsi	56	0	1	1	1	0			152	55.9	87	94	46	32	105	67	72	3	12	0
121	3	Arezzo	39	1	1	1	1	1	ciclismo	4	187	80	84	100	57	42	106	82	79	5	24	6
122	3	Siena	39	0	1	1	2	0			158	110	118	126	58	37	101	74	77	2	0.5	4
129	3	Poggibonsi	34	1	2	1	1	1	chitarra	20	176	73	89	98	55	39	116	82	84	1	12	0
130	3	Buonconvento	22	0	1	1	1	0			164	59	81	97	55	36	102	71	78	1	6	0
137	3	Monteriggioni	40	0	1	1	1	1	cucina	4	157	64	79	105	52	37	99	72	72	1	6	0
154	3	Monteroni d'Arbia	44	0	1	1	2	0			164	61	89	99	53	34	103	77	80	2	2	0
155	3	Sovicille	77	0	4	1	1	0			147	58.6	92	103	49	35	88	71	73	3	7	0
176	3	Monteroni d'Arbia	41	0	1	1	1	0			163	59	85	95	48	33	96	72	73	1	3	2
182	3	Monteriggioni	40	0	2	1	2	0			153	37.1	61	81	45	29	90	72	74	2	2	0
186	3	Castelnuovo B.ga	35	0	2	1	2	0			156	52	74	90	48	33	94	70	77	2	2	5
187	3	Piancastagnaio	54	0	4	1	1	0			156	57	79	96	53	40	87	71	76	3	12	0
193	3	Monteroni d'Arbia	38	1	1	1	2	0			169	59	84	93	54	35	97	75	75	2	6	0
196	3	Abbadia S. S	33	0	2	1	1	1	uncinetto, ricamo	7	156	47.6	72	90	49	33	86	70	72	1	1	0
197	3	Torrita	72	1	3	1	2	1	orto	10	170	66	90	97	61	35	96	72	80	5	4	0
199	3	Poggibonsi	44	0	2	1	1	0			152	59.3	84	104	51	37	96	74	75	1	12	0
200	3	Abbadia S. S	21	1	6	1	1	1	calcio	8	174	68.2	91	98	54	37	105	83	78	3	6	?
202	3	siena	67	0	3	1	2	0			152	51.5	80	90	55	38	95	72	78	2	36	2
207	3	Siena	36	1	2	1	1	0			177	80	93	102	60	42	107	87	85	1	1	0
218	3	Montepulciano	54	0	4	1	1	1	maglia	12	155	79	99	118	57	37	101	73	80	1	6	1
224	3	Sovicille	48	0	2	2	1	0			160	68	84	102	54	37	103	78	72	1	12	0
225	3	Poggibonsi	53	1	2	1	2	0			170	63	82	96	64	54	112	86	89	3	11	0
226	3	Torrita	39	0	1	1	1	0			158	48.5	62	86	51	34	99	75	79	1	9	0
235	3	Poggibonsi	59	0	3	1	1	1	uncinetto	5	167	82.5	98	107	59	42	108	82	86	3	8	10
243	3	San Gimignano	67	0	2	1	2	0			148	60.5	87	100	58	42	99	77	84	2	2	2
258	3	Castelnuovo B.ga	33	1	6	1	1	1	moto	5	165	65	78	95	59	49	108	83	89	1	120	3
259	3	Siena	89	0	3	1	2	0			161	76	82	106	57	39	105	74	75	2	24	0
262	3	Poggibonsi	47	1	1	1	1	0			176	97.5	113	110	63	43	120	87	91	1	4	0
267	3	sinalunga	56	0	1	1	1	0			165	80	102	112	54	37	104	73	76	1	3	0
268	3	sovicille	32	1	2	1	2	1	ciclismo	0	176	80	86	102	60	40	107	78	88	1	2	0
273	3	Siena	46	0	1	1	2	1	palestra, pallavvolo	3	168	54	70	92	52	38	99	78	83	2	1	0
287	3	Colle di Val d'Elsa	45	1	1	1	1	1	tennis, ciclismo	8	178	78	84	99	68	43	119	86	96	1	2	0
290	3	Siena	41	1	1	1	1	0			177	80	80	105	58	37	108	80	80	3	2	2
292	3	Siena	89	1	1	1	1	0			161	57	91	100	59	39	101	73	76	1	12	3
295	3	Montalcino	40	1	2	1	1	0			168	71.5	92	102	56	37	99	76	84	2	3	2
296	3	Chianciano T	49	0	2	1	2	0			160	57.5	73	95	51	31	94	66	74	2	72	0
298	3	Radda in Chianti	53	0	1	1	1	0			155	55.5	84	98	50	36	97	68	74	1	1	0
301	3	San Gimignano	30	0	2	1	2	1	giardinaggio	2	168	52	77	104	53	37	98	74	75	2	3	0
305	3	San Gimignano	41	0	1	1	2	0			168	63	80	100	54	40	103	76	72	2	24	0
308	3	Cetona	35	1	1	1	2	1	videogiochi	2	177	71.5	84	98	57	38	110	83	88	2	4	3
309	3	Sinalunga	36	1	1	1	1	1	motocross	5	189	93	99	106	60	43	115	87	93	2	5	0
312	3	San Gimignano	56	0	4	1	2	0			172	73	105	113	58	41	113	83	83	2	2	4
313	3	Barberino V.E	49	1	2	1	1	1	computer	30	180	96	111	113	68	44	116	88	98	1	3	2
316	3	Monteriggioni	58	0	1	1	1	0			160	58.5	86	104	50	43	96	72	76	1	3	0
322	3	Torrita di Siena	41	1	2	1	2	0			175	96.2	112	109	60	38	112	81	85	2	4	0
334	3	Rapolano T	52	0	2	1	1	0			153	53	105	107	53	41	92	74	78	1	32	4
336	3	Asciano	42	1	2	1	1	0			184	100	102	112	63	46	116	86	97	1	6	0
339	3	Colle di Val d'Elsa	52	0	1	1	1	0			162	59.4	81	102	49	33	91	76	69	2	72	0
347	3	Abbadia S. S	57	0	1	1	1	1	computer	10	158	56.5	79	96	55	40	93	76	73	1	18	0
371	3	Siena	63	0	3	1	1	1	maglia	4	154	55	79	98	55	36	95	74	78	2	18	0
383	3	Sovicille	43	0	2	1	1	0			176	74	90	102	60	37	112	82	83	3	24	0
389	3	Poggibonsi	37	0	2	1	1	0			166	85	105	108	54	38	105	75	76	1	7	0
393	3	Siena	76	0	3	1	1	0			152	65	98	109	54	38	97	77	84	3	36	0
394	3	Bucine	24	1	1	1	2	1	chitarra	7	175	63.5	83	96	56	43	110	75	86	2	36	2
404	3	Castiglion D'Orcia	60	0	2	1	1	1			162	58	95	93	48	36	94	73	75	1	6	0
413	3	Siena	54	0	1	1	1	1	giardinaggio	3	156	55.4	73	95	58	42	100	72	81	1	24	5
423	3	Siena	40	0	2	1	1	0			145	56	88	101	45	30	88	74	72	1	2	0
444	3	san Gimignano	38	1	2	1	1	0			178	93	81	93	60	44	115	88	90	1	24	0
445	3	Siena	70	0	3	1	1	1	pittura	7	159	70	94	107	54	38	99	70	53	1	240	0
471	3	Castelnuovo B.ga	40	1	1	1	1	0			186	90	96	103	61	39	110	84	86	1	9	0
475	3	Siena	53	0	4	1	1	1	CUCITO	14	161	55	82	92	52	36	98	75	76	1	24	0
486	3	Montepulciano	32	1	2	1	2	0			166	69	92	98	59	38	108	73	82	2	2	0
494	3	Poggibonsi	40	0	2	1	2	1	CUCITO	14	155	83.5	105	115	65	43	96	68	75	2	45	3
497	3	Poggibonsi	29	1	2	1	1	0			183	81	92	103	59	41	111	86	91	1	4	3
498	3	Colle di Val d'Elsa	36	1	2	1	1	1	Bricolage	2	177	67	84	102	61	45	109	76	85	1	4	0
505	3	Chiusdino	46	1	2	1	1	1	Viti Olivi	10	180	83.5	90	105	64	43	108	91	91	1	1	0	une ASINTOMATICO
507	3	Siena	43	0	1	1	1	1	Karate	3	165	62	73	90	50	38	95	68	74	1	12	0
512	3	Sinalunga	35	0	1	1	1	1	computer	14	165	83.5	99	117	53	35	97	79	82	1	2	0
513	3	Colle di Val d'Elsa	47	0	1	1	1	0			164	53	76	96	47	33	91	77	77	1	12	0
518	3	Siena	82	1	3	1	1	1	orto	21	165	68	107	102	58	43	103	74	84	3	84		tremore
519	3	Poggibonsi	52	1	1	1	1	0			179	130	134	136	64	48	120	84	94	1	12	0
524	3	Sinalunga	34	1	2	1	1	0			178	76	77	92	55	42	107	86	89	1	12	0
527	3	Chiusdino	43	0	2	1	1	1	toilette gatti	7	161	124.7	127	148	60	41	99	83	83	1	4	0
536	3	Siena	40	0	2	1	2	0			173	97	99	123	55	35	103	79	76	2	3	0
542	3	Colle di Val d'Elsa	45	1	1	1	1	0			185	75.5	94	100	62	42	114	86	88	1	4	0
552	3	Radicofani	60	1	2	1	2	0			178	87	105	106	64	47	119	85	87	5	6	0
567	3	Montepulciano	37	0	2	1	1	0			159	56	79	91	51	36	97	69	71	1	36	4
581	3	Sinalunga	56	1	2	1	1	0			171	68	90	98	61	42	110	88	91	1	36	0
587	3	Monteroni d'Arbia	46	1	1	1	1	1	VIDEogiochi	7	175	60.5	80	102	59	42	109	88	86	1	3	2
588	3	Montepulciano	37	0	1	1	2	1	computer	12	165	51	67	90	53	35	101	75	75	2	5	2
590	3	Castelnuovo B.ga	39	0	2	1	2	0			160	54.5	76	96	50	37	96	73	71	5	12	0
594	3	Poggibonsi	51	1	2	1	1	1	Bricolage	7	166	70	93	100	63	41	111	85	88	3	4	0
600	3	Casole d'Elsa	37	0	2	1	1	0			164	71	89	106	53	41	100	75	78	1	120	0
602	3	Sovicille	30	0	2	1	2	0			161	52	73	88	55	39	102	81	82	1	48	0
620	3	Torrita	22	1	2	1	1	0			187	88.5	102	108	65	44	112	83	87	1	24	0
623	3	Sovicille	17	0	1	1	1	0			160	46.5	69	79	48	33	95	78	71	2	12	2	une ASINTOMATICO
628	3	Santa Fiora	36	0	4	1	1	1	Computer	14	161	57.5	78	98	52	39	106	75	76	1	2	2	une
630	3	Castelnuovo B.ga	48	1	2	1	2	0			161	65	91	100	55	42	97	72	84	2	2	4	C5 SIN
631	3	Arcidosso (GR)	36	1	2	1	1	0			181	93.5	106	101	65	48	117	85	88	1	2	0
645	3	Radicondoli	74	1	3	1	1	0			176	80.5	106	106	61	45	109	84	83	1	12	0
654	3	Sinalunga	36	1	2	1	2	1	Computer	14	175	83.5	99	103	62	43	106	87	82	2	2	2	une
678	3	Monteriggioni	55	0	1	1	2	0			162	65	101	108	53	38	100	73	75	2	144	0
681	3	Siena	54	0	1	1	1	1	pittura	4	158	66	95	103	56	38	98	71	67	1	48	0
695	3	Colle di Val d'Elsa	22	1	5	1	1	1	tastiera pianoforte	4	178	84	100	108	58	43	117	79	81	1	60	0
696	3	Castelnuovo B.ga	46	0	2	1	1	0			170	63	82	102	54	40	105	78	77	1	36	0
698	3	Monteriggioni	52	1	1	1	1	1	Bricolage	8	176	66	83	97	56	39	109	73	81	2	4	0
699	3	Siena	74	1	3	1	1	1	orto	14	166	83	105	106	60	39	100	73	87	1	2	2
710	3	Asciano	41	1	2	1	2	0			174	73.2	91	100	56	37	98	78	82	2	4	2
728	3	Siena	56	1	1	1	1	0			174	66	96	99	54	36	96	78	79	1	6	0
729	3	Sarteano	63	0	3	1	1	0			175	74.5	99	107	55	36	107	80	82	1	3	4
740	3	Poggibonsi	35	1	2	1	1	0			163	82.5	98	104	61	39	112	80	83	1	36	2	une
748	3	Siena	55	0	4	1	1	0			159	55	82	95	53	36	100	72	72	1	12	0
756	3	Siena	59	1	2	1	2	0			173	79	95	105	67	48	114	88	99	2	0.5	0
767	3	Castelnuovo B.ga	32	0	1	1	1	0			155	48.5	75	90	48	34	95	74	70	2	2	4
768	3	Poggibonsi	30	1	2	1	1	0			168	78	93	103	58	41	107	74	84	1	24	0
769	3	Radda in Chianti	24	1	2	1	1	0			174	107	114	116	62	45	112	77	85	1	7	0
777	3	Siena	33	1	1	1	1	1	Bricolage	12	172	74	82	100	60	43	108	78	88	1	120	0
780	3	Siena	65	1	3	1	2	1	MONTAGGIO A PRESSIONE DI UN IMPASTO	10	170	80.5	102	108	60	44	108	80	88	2	3	2	une
781	3	Gaiole in Chianti	60	0	2	1	2	0			163	49	71	93	53	36	105	70	79	2	1	2	Guyon
784	3	Siena	63	1	3	1	2	1	orto	14	163	65.5	90	101	60	42	104	80	85	2	3	0
788	3	Siena	48	1	2	1	2	1	chitarra	7	178	75.5	90	102	59	40	110	84	89	2	4.5	2
793	3	Poggibonsi	57	1	2	2	1	1	Bricolage	10	176	89	104	110	62	44	117	87	87	1	60	0
796	3	Asciano	24	0	1	1	1	0			164	53.5	71	89	54	39	99	78	77	1	5	0
800	3	Gaiole in Chianti	37	1	2	1	2	0			169	76	89	100	57	42	102	75	90	2	96	2	une
803	3	Montepulciano	22	0	2	1	1	0			151	49.7	71	91	51	37	95	79	71	3	18	0
806	3	Siena	43	0	2	1	1	0			158	49	77	90	49	33	99	69	73	3	3	0
810	3	Monteroni d'Arbia	31	0	2	1	1	1	Computer, maglia	7	171	67.5	84	99	52	39	104	76	83	1	12	0
816	3	Colle di Val d'Elsa	63	1	3	1	1	0			176	74	95	100	65	44	110	83	89	1	10	2	une
824	3	Colle di Val d'Elsa	46	0	1	1	1	1	accudisce mamma handic	21	163	59.5	83	91	49	34	91	82	78	1	5	5
825	3	Chiusdino	77	0	3	1	1	1	uncinetto	14	143	52	88	100	53	36	92	63	78	1	6	0
828	3	Asciano	58	0	2	1	1	1	CUCITO	14	163	62	84	103	51	39	88	72	79	1	4	0
837	3	Siena	53	1	1	1	1	0			179	77	89	97	59	42	103	84	91	1	2.5	6
838	3	Asciano	55	1	1	1	2	0	orto	7	179	82.8	97	104	61	44	103	81	92	2	2	6
840	3	Torrita	58	1	3	1	2	0			176	86	102	111	63	44	109	82	88	2	6	0
849	3	Montalcino	40	0	2	1	2	0			156	57	80	94	53	40	95	76	78	2	2	0
868	3	Montieri	68	1	3	1	1	0			163	88	114	115	62	42	108	79	85	1	9	0
874	3	Chiusdino	70	1	3	1	1	1	orto	14	171	71	90	101	61	44	124	83	84	3	12	0
875	3	Castiglion D'Orcia	46	1	2	1	1	0			175	82	101	104	62	43	109	75	87	1	4	0
879	3	Monteroni d'Arbia	21	0	1	1	1	0			143	41	62	85	46	31	91	68	71	2	3	0
880	3	Trequanda	65	0	3	1	2	0			159	49	73	91	49	34	101	72	68	2	4	0
882	3	Abbadia S. S	41	0	2	1	2	1	CUCITO	7	153	84	116	127	51	35	96	66	75	5	8	0
885	3	Siena	70	0	3	1	2	0			152	55	85	98	52	37	102	71	77	2	4	8
892	3	Siena	50	1	1	1	1	0			175	72.5	91	102	59	40	116	77	79	1	8	0
895	3	Torrita	37	1	2	1	1	0			168	83	96	108	60	43	109	82	84	1	1	0
898	3	Montepulciano	44	1	2	1	1	0			175	79	89	106	60	42	113	81	83	4	18	0
902	3	Colle di Val d'Elsa	66	1	3	1	2	1	orto	7	162	76	94	105	62	50	106	80	85	2	2	2
908	3	Barberino V.E	37	1	2	1	1	1	calcio	7	169	84	100	108	54	39	109	77	81	3	5	0
909	3	Sovicille	43	1	2	1	1	1	Bricolage	14	176	78	89	104	62	44	112	82	90	4	24	2
915	3	Chianciano T	18	0	6	1	2	0			161	45.5	70	89	48	31	93	65	70	4	4	0
917	3	Tavarnelle	33	1	2	1	2	1	chitarra	14	176	78	95	100	60	44	114	80	85	5	2	0
921	3	Montepulciano	51	1	2	1	1	0			184	97	106	111	61	44	109	84	98	1	2	0
929	3	Siena	40	1	2	1	1	0			172	57	79	93						2	12	0	sospetta polineuropat alcoolica
930	3	Monteriggioni	31	1	2	1	2	0			175	73	87	99	55	40	98	79	85	2	3		radiale supefciale
931	3	Poggibonsi	53	1	1	1	2	0			180	97	100	111	62	42	110	85	87	2	2	2	une
932	3	Asciano	49	0	1	1	1	0			162	49	68	90	51	37	94	79	74	2	2	0
933	3	Montalcino	63	1	2	1	1	1	orto	7	164	69	86	92	57	39	100	80	88	2	3		SLA
937	3	Chianciano T	54	0	1	1	1	0	pittura	5	166	59	74	94	52	36	99	78	82	1	3	0
950	3	San Gimi	54	1	2	1	1	1	orto	4	172	81	96	103	55	42	115	90	95	1	5		STC
954	3	Sinalunga	24	1	2	1	1	1	moto	14	177	86	96	111	60	43	110	86	88	1	5		toracico lungo
964	3	Castellina in Chianti	50	1	2	1	2	0			175	87	101	102	88	105	112	78	88	2	12	2	une
912	3	Sinalunga	72	1	3	1	1	1	falegname	14	164	62	100	90	60	41	112	87	84	3	84	2	une
972	3	San Giovanni D'Asso	42	1	1	1	2	1	PORTIERE		169	82	96	103	57	44	109	75	102	2	2	0
982	3	San Gimignano	43	0	4	1	2	0			166	72	80	109	57	38	102	81	81	2	12	0
990	3	Sovicille	43	1	2	1	1	0			172	79	88	100	62	40	104	78	94	3	2	0
991	3	Siena	31	0	1	1	2	1	manicure	6	171	78	91	111	55	38	105	79	74	2	6	5	radicolopatia emg neg
997	3	Poggibonsi	51	1	2	1	2	0			182	78.5	87	101	63	44	127	88	87	2	1	0
1000	3	Poggibonsi	41	1	1	1	1	1	MOTo	10	183	81.4	88	105	63	44	117	83	82	3	24	0
1001	3	Siena	58	1	1	1	1	0			180	83	103	113	59	43	112	84	86	1	24	0
1005	3	Poggibonsi	66	1	3	1	1	1	orto	7	167	75.5	99	108	62	42	108	87	86	1	6	2	une
1006	3	Siena	72	0	3	1	1	0			156	66	95	102	56	39	97	75	79	3	18	0
1007	3	Castellina in Chianti	47	0	1	1	2	0			162	73.4	97	111	53	37	101	66	68	2	12	0
1012	3	Siena	35	0	6	1	1	0			159	77	96	109	61	38	102	76	83	1	72	5	PNP ALCOLICA
1020	3	Abbadia S. S	49	1	1	1	1	0	giardinaggio e bricolage	14	181	76	89	99	57	39	115	82	87	1	3	0
1025	3	Monteroni d'Arbia	45	1	2	1	2	0			175	100	109	114	62	42	114	82	91	2	12		RADIALE
1026	3	Siena	39	1	1	1	2	1	palestra	5	190	92	94	102	58	39	100	86	88	2	0.5		rADIALE
1027	3	Colle di Val d'Elsa	15	0	5	1	1	1	pallavolo	30	181	81	87	110	55	42	107	81	64	3	1	0
1033	3	Siena	62	0	3	1	1	1	CUCITO	7	145	46	75	96	49	33	87	67	70	1	2	0
1038	3	Sovicille	44	0	2	1	1	1	Ricamo	7	172	65	75	98	52	37	90	74	69	3	6	0
1048	3	Barberino V.E	63	1	2	1	1	1	orto	14	163	75	99	100	61	44	97	75	92	1	18	4
1054	3	Colle di Val d'Elsa	58	0	2	1	1	1	Ricamo	14	144	58.2	88	98	56	38	89	75	82	1	10	0
1076	3	Siena	41	1	1	1	1	1	Barman	24	175	66	88	101	57	43	114	80	82	1	6	0	RADIColopatia emg neg
1080	3	Gaiole in Chianti	45	1	2	1	1	1	BICI E MOTO	10	180	109	113	115	68	48	119	89	90	1	3	0
1081	3	Chiusi	44	0	2	1	1	0			163	62	76	101	53	44	109	81	81	1	12	0
1088	3	Sinalunga	55	0	1	1	1	0			163	70	85	104	53	35	105	73	75	1	4	2	une
1092	3	Siena	78	0	3	1	1	1	maglia	4	140	65	94	106	56	37	96	72	82	4	4	0
1120	3	Sinalunga	26	1	2	1	1	0			178	66.5	88	97	56	42	115	84	83	4	1	0
1139	3	Casole d'Elsa	60	0	3	1	2	0			161	63	87	104	53	36	99	86	75	2	8	0
1140	3	Chiusi	45	1	2	1	2	1	Bricolage	7	178	87.2	101	106	65	46	114	92	87	2	2	0
1144	3	Siena	48	0	1	1	2	1	maglia	7	164	53	70	95	50	34	101	74	70	2	9	0
1145	3	Castellina in Chianti	65	1	3	1	2	1	Bricolage	7	172	95	115	116	56	42	109	76	78	2	12	0
1146	3	San Gimi	29	0	2	1	1	1	pittura	7	165	50	73	89	52	35	100	73	75	1	1	3	RADIALE
1148	3	San Gimi	51	1	2	1	1	0			180	109	111	115	68	46	110	94	85	1	60	2	une
1150	3	Sovicille	46	0	1	1	1	0			166	78	89	103	55	40	105	73	79	1	3	0
1152	3	Chiusi	51	1	2	1	1	0			170	62	96	95	57	42	104	77	83	1	12	0
1161	3	Siena	69	1	3	1	2	0			164	69	96	103	58	41	107	77	83	2	5	0
1171	3	Monteriggioni	35	0	2	2	2	0			173	66.2	78	92	56	44	115	81	77	2	12	0
1174	3	Monteriggioni	55	1	2	1	1	0			167	68	93	100	57	43	101	82	89	3	0.5	0
1177	3	Montepulciano	32	1	1	1	1	0			165	65	85	100	62	40	111	78	86	1	2	0
1181	3	San Gimi	60	1	2	1	2	0			171	91	112	113	65	46	109	89	88	2	180	0
1195	3	Siena	57	1	1	1	2	0			170	90.2	109	109	60	45	114	83	82	2	12	0
1196	3	Poggibonsi	43	1	1	1	1	1	officina	4	178	96.5	107	107	65	42	110	87	92	4	4	2
1204	3	Piancastagnaio	58	1	2	1	1	0			170	81	95	103	63	45	113	80	90	2	5	0
1210	3	Asciano	70	0	3	1	1	0			150	60	91	102	52	37	99	72	69	1	4	0
1219	3	Murlo	76	1	3	1	1	1	orto		176	81	96	105	63	46	103	81	88	1	6	3
1221	3	Siena	56	0	1	2	2	0			162	67	96	104	57	40	105	76	77	2	3	0
1232	3	Asciano	41	1	2	1	2	0			174	73	89	103	57	42	107	77	83	2	8	2	une
1237	3	Siena	29	0	2	1	2	0			165	64.5	80	98	54	40	105	80	76	2	4	0
1242	3	Monteriggioni	54	1	1	1	1	0			172	77.8	97	97	61	46	105	81	84	1	6	0	radicolopatia emg neg
1243	3	Monteroni d'Arbia	49	0	2	1	1	1			160	63	87	102	57	33	96	70	79	3	3	0
1245	3	Siena	69	1	3	2	2	1	BRIColage	2	177	74.5	93	100	60	45	104	84	83	2	6	0
1250	3	Torrita	59	0	1	1	1	0			161	55	85	95	55	37	89	74	78	1	2	0
1263	3	Radda in Chianti	44	0	1	1	1	0			165	56.6	85	92	52	37	101	82	86	1	4	0
1270	3	Poggibonsi	19	0	1	1	2	0			160	46	66	87	49	34	94	70	75	2	4	0
1277	3	Montalcino	53	0	2	2	2	0			157	49	71	92	50	31	93	70	69	2	2	0
1285	3	Castglion della Pescaia	37	0	2	1	2	0			159	89	101	117	56	41	98	77	75	2	3	0
1286	3	Grosseto	37	1	2	1	2	0			167	115	134	128	62	45	114	77	88	2	10	0
1294	3	Siena	23	1	2	1	1	1	MOTo		167	73	90	100	59	42	108	79	85	1	2	0
1303	3	Castelnuovo B.ga	49	0	2	2	2	0			155	71	83	103	56	40	112	79	81	2	24	0
1313	3	Chiusi	32	0	1	1	2	0			166	66	76	109	52	34	101	75	73	2	12	0	radicolopatia emg neg
1314	3	Sarteano	21	0	6	1	1	0			162	78	96	102	55	38	104	78	78	1	6	0
1316	3	Asciano	62	0	3	1	1	0			153	60	88	99	53	37	99	76	74	1	2	3	plesso brachiale
1318	3	Montepulciano	55	0	2	1	1	0			158	67	89	101	57	44	97	83	84	1	8	0	RADIColopatia emg neg
1328	3	Siena	75	0	3	1	1	0			175	92	112	117	64	48	117	85	90	1	2	0
1334	3	Siena	58	0	1	1	1	0			173	78.4	96	101	58	41	105	80	85	1	12	0
1335	3	Siena	38	0	1	1	2	0			185	97.5	112	115	64	45	123	92	86	2	2	2	une
1342	3	Siena	33	0	1	1	1	0			163	57	82	96	58	41	112	86	84	1	1	0
1348	3	Milano	46	1	1	1	1	0			178	82	87	96	58	43	106	82	83	1	1	0	Radicolopatia emg neg
1351	3	Siena	76	0	3	1	1	0			157	63.5	92	103	52	38	103	76	73	1	3	0
1371	3	Piancastagnaio	20	0	2	1	1	0			166	80	85	114	58	39	97	79	79	1	3	0
1379	3	Siena	88	1	3	1	1	0			173	72	105	111	58	40	103	79	85	1	12	0
1391	3	Siena	67	0	3	1	1	0			158	67	101	116	58	41	98	74	85	1	6	0
1393	3	Colle di Val d'Elsa	25	0	1	1	1	0			162	50	66	95	49	34	88	76	76	1	12	0
1413	3	Abbadia S. S	36	0	1	1	1	0			163	55	80	95	51	38	98	74	73	1	4	0
1421	3	Siena	54	0	1	1	1	0			162	54	74	95	50	37	98	71	76	1	12	0	radicolopatia emg neg
1428	3	Monteroni d'Arbia	63	0	3	1	2	0			161	66	94	104	54	39	97	77	76	2	1	0
1436	3	Sovicille	41	0	2	1	1	0			168	79	100	104	54	38	106	79	78	1	6	0
1459	3	Asciano	39	0	2	1	1	0			161	75	91	102	53	40	93	73	78	2	3	0
1463	3	Colle di Val d'Elsa	27	1	2	1	1	0			186	82	108	112	59	44	122	92	88	1	12	0
1471	3	Monteroni d'Arbia	51	1	2	1	2	0			177	134	132	118	60	45	116	88	88	2	24	0	radicolopatia emg neg
1472	3	Monticiano	58	0	2	1	1	0			155	98	110	120	50	39	96	77	78	1	8	2	une
1476	3	Asciano	27	0	2	1	1	0			165	62	82	95	51	38	98	79	74	1	4	0
1485	3	Cetona	31	0	1	1	1	0			158	57	79	94	53	40	93	76	74	1	2	0
1508	3	Poggibonsi	76	1	3	1	1	0			170	74	106	108	56	42	101	80	77	1	6	0
1518	3	Cetona	47	0	2	1	2	0			171	80	102	110	55	41	106	80	77	1	6	0
1529	3	Siena	75	0	3	1	1	0			155	73	100	110	54	39	99	73	78	1	12	0
1540	3	siena	63	0	3	1	1	0			154	52	80	96	56	42	105	82	76	1	6	4	c7 dx
1541	3	Rapolano T	64	0	3	1	2	0			160	75	94	106	53	42	99	73	75	1	12	0
1550	3	Poggibonsi	35	0	1	1	1	0			172	87	101	108	54	42	108	84	82	1	6	0	radicolopatia emg neg
1566	3	Siena	79	0	4	1	1	0			156	68.5	105	114	54	38	92	71	78	1	6	0
1572	3	Chiusi	25	0	2	2	2	0			161	78	99	111	53	42	100	72	77	2	1	0
1579	3	Monselice	70	0	3	1	1	0			155	49	82	97	56	38	105	78	81	1	2	3	Plesso inferiore
1580	3	Foiano della Ch	28	0	2	1	2	0			163	52	70	95	54	38	102	70	72	2	2	0
1604	3	Poggibonsi	30	1	1	1	2	1	ballo	8	162	53	74	89	55	39	110	74	79	2	1	3	T.L.
1605	3	Siena	61	0	3	1	1	0			153	62	87	107	54	36	99	67	74	1	12	0
1615	3	Siena	53	0	1	1	1	0			162	60	83	98	54	37	100	71	72	1	6	0
1617	3	Siena	89	0	3	1	2	0			143	43	77	89	56	35	105	72	76	2	2	3	Plesso inferiore
1628	3	Asciano	77	0	4	1	1	0			155	59	95	107	55	38	97	78	82	2	6	7	polineuropatia AI
1632	3	Colle di Val d'Elsa	70	1	2	1	1	1	orto	1	170	73.4	86	97	56	39	105	82	80	1	4	2	une
1633	3	Chiusi	48	1	1	1	1	0			182	82.5	86	102	56	38	104	81	87	2	12	0
1634	3	Pienza	50	0	2	1	2	0			156	69	98	106	50	36	97	69	73	2	2.5	2	sez completa ulnare al polso
1637	3	Torrita	37	0	1	1	1	0			153	59	84	98	52	35	95	74	80	1	1	0	colpo di frusta
1640	3	Monteriggioni	74	0	4	1	1	0			156	78	113	115	53	35	94	66	75	3	24	7	polineuropatia AI
1642	3	Sovicille	44	1	2	1	1	1	Computer	4	171	77	96	103	59	41	110	78	86	1	12	0
1649	3	Castelnuovo B.ga	47	0	2	1	2	1	Podismo	7	164	60	76	96	52	39	99	75	80	2	80	0
1656	3	Azzate	54	0	5	1	1				155	42	74	85	48	33	92	75	76	1	12	0
1671	3	Chianciano T	53	1	1	1	1	1	calcio	7	183	81	93	102	57	42	109	89	82	2	4	0
1685	3	Rapolano T	58	1	1	1	2	1	ciclismo	7	184	83	97	102	63	44	117	84	93	3	3	5	c6
1689	3	Castelnuovo B.ga	42	0	1	1	1	0			164	53	69	87	47	32	94	77	78	1	0.5	5	C6-7
1700	3	Murlo	69	0	3	1	2	0			156	56	79	97	51	35	96	76	80	2	4	0
1703	3	Poggibonsi	33	1	2	1	2	1	MODELLISMO	2	174	106	113	123	62	48	109	78	87	2	2	0
1708	3	Monteroni d'Arbia	38	0	2	1	1	0			170	64	84	97	50	35	97	71	76	1	4	0	SEZPARZIALE MEDIANO SIN AL POLSO
1712	3	Monteriggioni	69	0	3	1	1	0			152	57	89	108	52	37	94	68	73	1	12	0
1716	3	San Gimi	59	0	2	1	1	0			159	57	86	103	49	37	99	72	71	1	12	0
1717	3	Rapolano T	39	0	2	1	1	1	pittura	7	166	59	79	99	53	37	107	74	80	1	4	0
1720	3	Castelnuovo B.ga	40	0	1	1	1	0			155	48	84	97	46	34	94	68	71	1	12	0
1732	3	Poggibonsi	36	0	2	1	1	0			168	73	90	106	51	37	107	83	76	1	4	0
1745	3	Monteroni d'Arbia	38	0	2	1	1	0			160	70	90	106	56	39	93	71	79	1	1	0
1748	3	Siena	35	1	2	1	1	0			168	84	103	107	54	40	104	81	85	1	8	3	PLESSO MEDIO
1749	3	Massa Marittima	50	1	2	1	1	0			174	82	98	100	59	38	105	71	80	1	8	3	PLESSO MEDIO
1752	3	Montepulciano	68	1	1	1	2	0			182	90	117	120	65	45	119	83	88	2	12	5	radicolopatia emg neg
1754	3	barberino V.E	37	0	1	1	2	0			159	55	84	96	49	36	102	72	73	2	3	0
1767	3	siena	53	0	2	1	1	1	restauro mobili	4	163	57	80	96	55	37	96	74	79	1	4	0
1768	3	tavarnelle v	59	0	3	1	2	0			164	84	106	117	58	40	106	76	70	2	5	0
1769	3	Monticiano	40	1	2	1	2	0			171	72	95	102	59	41	116	84	83	2	6	2	une
1794	3	San Quirico	21	0	4	1	1	1	MUSICISTA	28	171	58	83	99	52	37	99	73	74	1	12	0
1795	3	Grosseto	34	0	2	1	2	0			157	53	75	97	50	36	100	71	66	2	2	0
1797	3	Foiano della Ch	31	1	2	1	1	0			186	82	95	98	60	44	110	80	90	2	6	0
1799	3	Siena	44	0	1	1	2	0			154	55	72	98	52	36	95	72	71	2	6	0
1800	3	Montepulciano	26	1	1	1	2	1	Arti Marziali	4	173	65	75	93	56	42	101	82	80	2	2	0
1822	3	siena	55	1	2	1	1	0			173	72	97	99	56	41	103	79	83	1	1	0
1824	3	San Gimi	59	0	2	1	1	1	sarta	21	163	65.5	100	107	55	32	109	82	81	1	8	0
1825	3	Castelnuovo B.ga	55	0	3	1	1	0			176	81	90	107	58	41	113	86	83	1	3	0
1827	3	Castelnuovo B.ga	47	1	3	1	1	0			181	69	86	97	57	42	113	82	83	4	7	7	polineuropatia AI
1846	3	Cetona	40	1	3	1	1	0			169	72	88	101	64	43	109	82	86	1	1	0
1847	3	Poggibonsi	32	0	1	1	1	0			171	71	90	106	59	42	107	84	82	1	2	0
1851	3	Sovicille	45	1	2	1	2	0			176	86	102	111	58	42	119	84	85	2	4	0
1872	3	poggibonsi	35	0	1	1	1	0			158	63	90	102	54	39	98	77	82	1	3	0
1875	3	poggibonsi	50	1	2	1	1	0			174	76	92	103	59	40	110	84	86	1	3	0
1880	3	Siena	46	0	1	1	1	0			164	67	87	101	54	41	101	79	79	4	36		aumento CK
1881	3	Sinalunga	83	0	3	1	1	0			154	57	88	102	55	36	94	71	77	1	3	0
1888	3	Monticiano	52	1	2	2	1	0			163	73	100	106	63	44	106	98	91	2	1	5	RADICOLOPATIA C7
1892	3	Radicondoli	78	0	3	1	1	0			156	87	110	116	62	41	96	78	86	1	2	0
1893	3	Asciano	43	0	2	1	1	1	CUCITO	14	164	59	75	95	54	40	107	81	80	1	4	0
1917	3	San Quirico	41	0	2	1	1	0			160	64	75	104	46	35	93	72	74	1	6	0
1923	3	Poggibonsi	45	0	1	1	2	0			166	76	99	103	55	38	105	74	73	2	6	0
1924	3	Montepulciano	44	0	2	1	2	0			162	51	78	93	55	40	100	82	78	2	4	0
1938	3	Castelnuovo B.ga	52	1	1	1	2	1	pianoforte	2	170	83	98	106	57	39	106	77	90	2	6	2	une
1940	3	Monteriggioni	42	1	1	1	2	0			185	105	110	111	57	42	107	90	83	2	60	0	trauma polso sin
1944	3	Asciano	74	1	3	1	2	1	orto	14	166	69	96	103	63	41	112	87	87	2	6	2
31_12	3	Gaiole in Chianti	77	1	3	1	1	1	orto	14	162	69	99	102	58	42	106	67	86	3	12	2
39_12	3	Montalcino	28	1	6	1	1	0			186	95	103	116	64	42	102	87	91	1	12	0	esiti trauma spalla
41_12	3	Asciano	51	0	4	1	2	0			165	71	97	105	56	39	96	73	81	2	1.5	2
42_12	3	Siena	41	0	1	1	1	0			164	88	109	107	54	40	109	77	78	1	>120	0	esiti trauma
43_12	3	Radda in Chianti	28	0	2	1	2	0			162	65	98	102	53	34	92	73	77	2	4	2
56_12	3	Asciano	38	1	1	1	2	1	pugilato	4	174	81	88	101	58	41	109	79	86	2	6		C5-c6
57_12	3	Certaldo	42	1	1	1	1	0			174	87	98	102	61	44	106	80	81	4	6	0
59_12	3	Colle di Val d'Elsa	36	1	1	1	1	0			176	91	104	103	57	42	111	82	92	1	4	0	esiti colpo di frusta
65_12	3	Castelnuovo B.ga	38	0	2	1	1	1	clarinetto	7	163	60	86	100	49	37	94	72	80	3	12	2
66_12	3	Monteriggioni	23	0	5	1	2	1	Computer	70	160	54	78	92	49	33	95	68	67	2	1	0
69_12	3	Siena	41	1	2	1	1	0	ciclismo		177	87	102	109	59	42	109	81	89	1	1	0
72_12	3	Abbadia S.	42	1	1	1	1	0	tennis	14	168	76	95	100	58	40	102	72	85	1	3	5	C5 SIN
75_12	3	Castelnuovo B.ga	29	1	6	2	1	0			159	76	93	109	55	40	98	75	82	0	0	0
90_12	3	Sovicille	40	0	4	1	1	1	restauro mobili	20	160	47	72	84	49	33	102	80	76	1	1	0
107_12	3	Poggibonsi	42	1	1	1	2	1	palestra	4	180	96	98	110	62	46	110	77	88	2	1	0
109_12	3	Poggibonsi	77	0	3	1	1	0			147	60	98	107	51	37	101	75	78	1	3	0
141_12	3	Siena	33	1	2	1	1	0			175	74	86	101	59	46	119	83	88	2	2	0
142_12	3	Siena	60	1	1	1	2	1	CUCITO	20	154	67	97	114	51	37	100	70	73	2	3	0
144_12	3	Colle di Val d'Elsa	40	0	2	1	1	0			156	65	97	103	53	34	97	72	74	1	5	0
145_12	3	Tavarnelle	47	1	2	1	1	0			174	94	108	109	69	46	119	85	98	1	12	0
152_12	3	Castelnuovo B.ga	24	0	4	1	1	0			153	49	75	93	53	40	93	78	72	1	1	0
154_12	3	Siena	71	1	3	1	2	0			170	88	105	108	59	43	109	80	75	2	2	5	M.Motoneurone
155_12	3	Asciano	40	0	2	1	1	0			156	47	71	91	49	34	95	72	74	1	6	0
162_12	3	Casole d'Elsa	43	1	2	1	1	0			180	76	81	102	62	40	110	86	90	1	6	0
174_12	3	Poggibonsi	79	1	3	1	1	0			172	79	101	102	60	42	109	78	88	3	24		polineuropatia AI
175_12	3	Montepulciano	53	1	2	1	1	0			166	78.5	97	103	68	42	107	74	89	1	6		plesso brachiale
187_12	3	Piancastagnaio	58	1	1	1	1	0			176	78	100	102	70	40	112	84	79	1	2	0	miochimie
194_12	3	Siena	81	1	3	1	1	0			170	74	98	102	58	42	108	80	83	3	36	0
196_12	3	Poggibonsi	25	0	2	1	1	0	uncinetto	7	162	58	77	93	50	38	97	71	77	1	6	0	dolore spalla
198_12	3	Colle di Val d'Elsa	66	1	3	1	1	0			170	62	77	93	59	40	101	88	81	1	2	0	epicondilite
200_12	3	Monteriggioni	18	0	6	1	1	0			166	72	96	105	55	40	99	80	84	3	4	0	dolori maNO
201_12	3	Colle di Val d'Elsa	43	1	2	1	2	0			172	65	85	97	55	38	107	79	86	2	12	0	doore polso sin
204_12	3	San Gimignano	24	0	2	1	2	0			167	59	78	97	50	36	100	77	79	2	2		une
206_12	3	Siena	37	1	1	1	1	0			179	82	98	101	53	38	107	79	84	1	3		C5-C6 dx
238_12	3	Corato BA	23	0	5	1	1	1	Calcetto	4	165	64	84	104	51	34	100	66	74	1	24	0	C5-C6 dx
237_12	3	Murlo	70	0	3	1	1	1	maglia	4	150	61	93	104	55	39	99	74	74	1	24	0
253_12	3	Citta' di Castello	47	1	1	1	1	1	giardinaggio	8	166	67	86	98	60	38	102	75	76	1	4	5	Dentato
260_12	3	Asciano	27	0	1	1	1	0			157	58	76	95	47	33	94	72	74	1	0.5	0
262_12	3	Siena	17	1	5	1	1	1	Chitarra e Computer	15	174	63	74	93	54	36	102	75	81	1	24	0	Spasmofilia
296_12	3	Poggibonsi	65	0	1	1	2	0			160	57	75	98	51	38	104	72	77	2	4	0
299_12	3	San Giovanni D'Asso	56	0	2	1	1	0			155	55	79	101	58	40	95	76	78	1	4	0
300_12	3	Pienza	48	0	2	1	1	1	giardinaggio	15	157	53	75	95	53	36	95	71	70	1	6	5	t.L.
304_12	3	Monteroni d'Arbia	44	0	2	1	1	1	Computer	6	150	45	74	86	52	37	95	69	71	1	6	0
309_12	3	Siena	71	1	3	1	1	1	orto	3	178	71	91	103	53	44	112	89	92	1	2	0
319_12	3	Siena	49	0	2	1	1	0			147	43	73	89	52	37	102	80	78	1	18	0
322_12	3	Siena	77	0	3	1	1	0			147	53	79	83	51	33	96	70	70	1	7	0
321_12	3	Monteriggioni	75	0	3	1	1	1	giardinaggio	14	150	53	88	97	56	36	95	77	75	1	3	0
323_12	3	Sinalunga	39	1	2	1	1	0			178	83	101	104	58	41	109	83	81	2	5	5	RADIALE
325_12	3	San Quirico	60	0	3	1	1	1	Ricamo	8	154	50	85	95	53	36	97	72	64	1	3	0
330_12	3	Torrita	51	0	2	1	1	0			163	60	76	97	50	36	94	69	74	1	2	0
334_12	3	Colle di Val d'Elsa	57	0	2	1	2	0			164	66	85	98	57	39	108	83	77	2	12	0
352_12	3	Monteroni d'Arbia	73	0	3	1	1	0			165	67	88	107	52	34	103	69	75	1	6	0
367_12	3	Bucine	58	0	2	1	2	1	SCRITTURA	10	165	65	102	93	56	38	102	81	78	1	1	0
377_12	3	Siena	65	0	3	1	2	0			163	44	74	94	49	33	99	78	75	2	6	0
378_12	3	Siena	47	1	5	1	1	0			189	84	105	95	63	43	118	90	84	1	12	0
379_12	3	Barberino V.E	38	0	1	2	2	1	orto	7	159	62	73	97	50	35	101	72	79	2	12	0
389_12	3	Colle di Val d'Elsa	38	0	1	1	1	0			160	52	74	94	53	33	96	74	71	1	3	0
399_12	3	Abbadia S.	53	0		1	2	0			164	60	74	96	53	36	103	76	78	2	2	0
401_12	3	Colle di Val d'Elsa	34	0	4	1	1	0			160	58	89	99	54	38	99	80	75	1	36	0
405_12	3	Siena	37	1	1	1	2	0			182	78	85	98	53	40	106	85	77	2	7	0
414_12	3	Radicondoli	52	0	3	1	1	0			160	54	76	92	55	33	97	77	74	1	12	0
424_12	3	Siena	33	1	1	1	1	0			178	109	117	115	60	42	113	77	77	1	12	0
426_12	3	Poggibonsi	51	1	1	1	1	1	ORTO E GIARDINO	7	170	86	107	106	62	42	111	80	84	1	12	0
434_12	3	San Gimi	53	0	2	1	1	0			159	85	112	118	55	40	102	74	80	1	12	0
449_12	3	Sinalunga	24	0	4	1	1	1	CUCITO	14	159	106	123	140	57	40	106	84	75	2	36	0
450_12	3	Siena	37	1	2	1	1	1	caccia	7	171	66	80	100	62	42	115	79	85	1	7	0
N.ro arch	cod_centro	comune	anni	sex	lavoro	mano dominante	lato misure	cod_hobby	tipo di hobby	hxsett	Altez(cm)	Peso(kg)	Girovita(cm)	Fianchi(cm)	larghezz polso (mm)	profondità polso(mm)	lunghezz palmo(mm)	lunghezz 3°dito(mm)	larghezz palmo(mm)	Lato sintomi	durata sintomi	Diagnosi di uscita
				206
				169

## Sheet: Casi Federica
N.ro arch	lato	cod_centro	comune	anni	sex	lavoro	mano dominante	cod_hobby	tipo di hobby	hxsett	Altez(cm)	Peso(kg)	Girovita(cm)	Fianchi(cm)	larghezz polso (mm)	profondità polso(mm)	lunghezz palmo(mm)	lungh 3°dito(mm)	largh palmo(mm)	Lato sintomi	durata sintomi	Phalen	Tinel	Rempel	Giannini	dolore	Padua
73	1	1	Pogginonsi	55	0	4	1	0			157	66	101	104	54	44	106	68	75	4	48	1	1	1	4	1	4
85	2	1	Chiusdino	34	0	2	1	0			160	48	69	90	45	33	89	72	73	2	12	0	0	1	1	1	0
86	2	1	Poggibonsi	35	0	2	1	0			162	60	80	101	50	35	93	74	82	5	48	1	0	1	1	1	3
98	1	1	Castellina Ch	49	0	4	1	0			162	80	102	119	56	39	99	73	81	4	36	0	1	1	1	1	3
102	1	1	Monteroni	88	1	3 da 30 anni. Cuoco	1	0			168	74	96	105	64	44	108	78	89	3	12	0	1	1	5	0	5
105	1	1	Gambassi Ter	49	0	2	1	0			168	73	96	113	63	44	101	78	87	1	12	1	0	1	3	1	3
119	1	1	Colle	38	1	2	1	0			178	89	94	108	59	47	107	81	91	1	2	1	1	1	2	0	3
128	1	1	Buonconvento	78	1		1	1	orto	4	165	76	104	108	62	44	100	84	93	4	3	1	0	1	5	1	5
173	1	1	gaiole	62	1	3da 8 anni. Commesso	1	0			178	90	105	103	62	43	106	80	93	4	12	0	1	1	2	1	4
198	1	1	Badesse	55	0	2	1	1	ricamo	5	155	68	90	108	57	35	99	73	80	5	12	0	0	1	2	1	3
200	1	1	Monatlcino	54	0	4	1	1	ricamo	5	155	57	75	97	51	33	92	71	75	2	72	0	0	1	2	1	3
201	1	1	Acquapendente	53	1	2	1	0			175	75	87	100	64	42	113	83	89	2	2	0	0	1	1	1	1
213	1	1	Poggibonsi	72	0	pens da 12. ex operaia	1	0			168	68	100	111	59	39	100	73	80	5	30	1	0	1	2	1	3
239	1	1	Monteriggioni	64	1	pens da 5. banchiere	1	0			178	80	94	105	64	40	112	88	83	4	6	1	1	1	3	1	4
240	1	1	Poggibonsi	62	0	pens da 8. operaia	1	0			155	58	84	98	57	35	100	68	76	2	60	0	0	1	2	1	4
241	1	1	Colle	36	0	2	1	0			164	60	81	102	53	34	97	73	78	2	4	0	0	1	2	1	2
252	1	1	Sinalunga	64	0	2	1	0			152	72	111	112	60	43	101	74	82	3	72	0	1	1	1	1	3
269	1	1	Cosenza	41	0	2	1	0			160	66	86	107	53	36	96	81	74	2	6	1	0	1	1	1	1
270	2	1	Castel Ber	67	0	2	1	0			150	61	89	105	65	35	88	75	73	2	48	0	0	1	1	1	1
290	1	1	Poggibonsi	50	0	2	1	0			154	55	69	97	52	38	94	69	75	4	12	1	0	1	2	1	3
300	1	1	Poggibonsi	27	1	2	1	1	bici e olive	12	175	80	95	108	61	44	113	83	89	4	3	1	1	1	1	1	3
324	1	1	siena	51	0	2	1	0			160	65	90	107	53	38	96	82	80	4	7	1	1	1	1	1	3
325	2	1	Poggibonsi	47	1	2	1	1	giardino	4	177	85	99	105	60	42	110	79	92	3	1	1	0	1	2	0	3
326	1	1	Monteroni	48	0	2	1	0			176	78	95	105	58	43	105	74	81	4	1	1	0	1	2	1	4
327	1	1	massa marit	39	1	2	1	0			176	76	92	102	59	41	110	85	90	4	3	0	0	1	2	1	4
338	1	1	albania	48	0	2	1	0			160	62	78	104	52	37	95	71	78	4	3	1	0	1	2	0	4
357	1	1	Poggibonsi	50	0	2	1	1	computer	7	160	70	100	111	57	37	100	73	73	4	24	1	0	1	2	1	3
364	2	1	Poggibonsi	44	0	4	1	0			165	69	85	104	53	37	99	74	77	5	2	1	1	2	2	1	3
377	2	1	cast berard	39	0	2	2	0			156	62	80	102	53	37	96	72	74	5	36	0	0	1	2	1	3
411	1	1	cast berard	22	0	2	1	0			169	66	104	85	51	37	93	74	76	1	2	0	1	1	2	1	3
428	2	1	Poggibonsi	59	0	1	1	0			162	68	98	105	53	37	103	77	75	2	24	1	0	1	2	1	3
461	1	1	Monteriggioni	62	0	4	1	1	ricamo	3	154	70	99	112	53	39	99	71	70	4	13 anni	0	0	1	5	1	5
502	1	1	gaiole	71	0	pens da 9 anni ex cameriera	1	0			168	65	89	97	56	38	98	78	78	4	24	0	1	1	1	1	3
540	2	1	poggibonsi	71	1	pens da 9 ex muratore	1	1	pota pioante	7	168	69	95	100	65	42	112	87	93	5	4	1	1	1	2	0	3
541	2	1	Castigl d'orcia	72	0	4	1	0			155	75	107	117	52	38	92	76	72	2	16	0	0	1	2	1	4
550	1	1	Radda	50	0	2	1	0			160	73	90	111	53	39	102	76	80	5	12	0	0	1	1	1	3
553	2	1	San Quirico d'orcia	54	0	disocc	1	0			163	74	83	107	66	39	103	79	84	5	4	1	0	2	2	1	3
584	2	1	roccastrada	80	0	pens da 30 anni ex colf	1	1	ricamo	15	165	66	92	107	57	40	102	72	78	5	6	1	0	1	2	1	3
597	1	1	Murlo	68	1	pens da 16 ex scavatore	1	1	potatura	5	172	91	109	112	63	43	105	74	91	4	2	0	0	1	2	1	4
senza			Siena	44	1	6	1	0			178	78	99	106	57	38	101	74	85	4	4	1	0	1	1	1	3
610	2	1	colle	58	1	2	1	0			167	80	100	105	59	43	108	83	93	2	6	0	0	1	2	1	3
611	1	1	Castellina Ch	72	1	2	1	1	contadino	30	160	72	100	105	63	44	98	78	88	4	6	0	0	1	5	0	4
645	2	1	Torrita siena	45	1	2	1	0			175	75	89	98	55	39	103	76	81	5	6	0	0	1	1	1	3
647	1	1	Colle	53	0	2	1	0			155	60	81	96	52	34	97	69	76	4	48	0	0	1	1	1	2
657	1	1	Colle	33	0	2	1	0			168	71	88	106	48	37	93	76	77	4	36	0	1	1	3	1	4
662	1	1	Petroio	47	0	2	1	0			165	50	73	95	49	36	101	87	78	1	2	0	0	1	2	1	3
694	1	1	Colle	57	1	PENS DA 1 ex operaio	1	0			171	85	97	105	64	41	106	78	89	4	36	0	0	1	1	1	3
700	1	1	Barberino v elsa	31	0	2	1	0			154	72	95	107	50	38	90	75	75	4	2	0	0	1	1	1	3
723	1	1	Colle	32	0	2	1	0			150	65	91	113	52	36	88	71	73	4	60	1	1	1	2	1	3
739	1	1	poggibonsi	91	0	4	1	0			154	65	103	92	57	40	95	78	79	1	6	1	0	1	2	1	4
761	1	1	Chiusdino	64	1	pen da 13 ex minatore	1	1	giardino	12	160	65	90	97	56	40	98	76	85	1	16	0	0	1	2	1	4
763	1	1	Sinalunga	41	1	2	1	1	scultore	10	180	79	86	99	58	43	113	84	88	4	48	0	0	1	2	1	4
806	1	1	Sovicille	50	0	2	1	0			159	56	89	103	44	33	91	63	73	1	36	1	0	1	2	1	3
810	1	1	Arcidosso	49	0	2	1	0			154	55	77	92	54	38	93	73	75	1	1	1	1	1	1	0	2
815	1	1	siena	59	1	1	1	0			165	85	110	117	53	36	102	77	78	4	1	0	0	1	1	0	3
864	1	1	Siena	39	0	1	1	1	pallavolo	6	166	63	72	100	49	35	94	77	78	4	7	0	0	1	2	0	2
962	1	1	abbadia ss	38	0	1	1	0			161	50	65	95	48	35	92	73	69	4	12	1	0	1	2	1	3
963	1	1	Poggibonsi	39	1	2	1	1	campagna	12	173	84	104	113	57	40	109	88	82	4	48	1	0	1	2	1	3
977	1	1	Siena	61	0	pen da 7 ex impiegata	1	1	ricamo	2	166	77	91	108	53	34	95	77	75	4	48	0	0	1	2	0	3
1018	2	1	Torrita siena	61	1	pen da 1 ex fabbro		0			176	104	116	112	64	42	111	88	92	5	12	0	0	1	1	1	3
1032	2	1	gaiole	70	1	pen da 14 ex cantiniere	1	1	orto	16	160	72	94	99	58	38	99	70	78	5	12	0	0	1	1	1	3
1035	1	1	Grosseto	63	0	pen da 10 ex macellaio	1	1	ricamo	2	162	63	85	99	53	39	98	82	78	4	36	1	1	1	1	1	1
1064	1	1	Terranova B	46	0	scrittrice	1	0			162	160	73	95	53	38	96	73	78	1	4	0	1	1	1	0	1
1074	2	1	Sovicille	55	0	2	1	1	giardino	6	152	62	83	99	51	30	92	78	73	5	12	1	1	1	3	1	3
1092	2	1	Buonconvento	68	0	2	1	0			171	73	94	106	56	38	105	79	79	5	3	0	1	1	2	1	4
1094	1	1	castelfiorentino	52	0	1	1	0			165	58	66	97	53	35	97	76	74	1	2	0	0	1	1	0	1
1112	1	1	asciano	38	0	2	1	0			158	60	77	98	50	36	97	77	78	4	36	0	0	1	2	1	3
1128	1	1	gaiole	76	1	pen da 12 ex cameriere	1	1	orto	14	172	70	91	103	59	43	104	83	84	4	6	1	1	1	2	1	4
1166	2	1	siena	79	0	pens da 16 anni ex cuoca	1		orto	15	155	71	95	109	56	43	98	71	74	5	10	0	1	1	2	0	4
1168	1	1	Montalcinio	70	0	pen da 30 ex domestica	1	0			151	61	88	106	52	40	92	71	79	4	6	0	0	1	2	1	3
1183	2	1	gaiole	70	1	pen da 15 ex muratore		1	orto	25	163	65	92	95	58	40	101	76	82	2	12	0	0	1	1	1	3
1184	1	1	San Gimignano	48	0	operaia	1	0			160	75	98	111	53	35	98	74	74	4	12	0	0	1	1	1	2
1215	2	1	Colle	68	0	pen da 8 ex pelletteria	1	0			170	62	80	97	53	38	104	83	81	5	36	1	0	1	2	1	3
1248	1	1	poggibonsi	41	0	2	1	1	ricamo	6	150	59	79	100	50	38	91	71	74	4	8	0	0	1	1	0	3
1290	2	1	Piancastagnaio	47	0	2	1	0			164	58	80	94	48	34	96	78	71	5	3	1	0	1	1	1	3
1314	1	1	Tavarnelle	75	1	pen da 11 ex pellettiera	1	0			164	68	86	95	58	39	97	81	88	4	1	0	0	2	1	1	3
1315	1	1	San Gimignano	36	0	2	1	0			165	62	74	108	49	34	93	72	75	4	4	0	0	2	2	1	2
1324	1	1	Pienza	76	0	4	1	0			162	70	96	118	51	38	96	76	73	4	1	1	1	2	4	1	4
1432	1	1	Monteroni	46	0	2	1	0			160	58	78	94	50	34	93	72	75	4	6	0	0	1	2	1	2
1448	1	1	Bettole	43	0	2	1	0			163	60	77	97	49	37	97	73	74	4	6	1	0	2	2	1	3
1449	1	1	chusdino	50	0	2	1	1	pitt-scult	8	159	55	75	97	54	36	94	72	54	4	24	0	0	1	2	1	3
1462	1	1	Monteroni	46	1	2	1	1	giardino	2	169	75	94	106	59	40	108	78	83	4	16	1	0	1	2	0	3
1503	1	1	Barberino v elsa	26	1	2	1	0			170	79	85	108	54	38	100	72	83	4	24	0	0	1	1	1	1
					56
					27

## Sheet: Controlli Federica
N.ro arch	cod_centro	comune	anni	sex	lavoro	mano dominante	cod_hobby	tipo di hobby	hxsett	Altez(cm)	Peso(kg)	Girovita(cm)	Fianchi(cm)	larghezz polso (mm)	profondità polso(mm)	lunghezz palmo(mm)	lunghezz 3°dito(mm)	larghezz palmo(mm)	Lato sintomi	durata sintomi	Diagnosi di uscita
127	1	cast Ber	40	1	2	1	1	cavallo	2	170	72	86	100	62	43	99	82	88	2	24	1
141	1	si	83	1	3 da15 anni ex contadino	1	0			160	70	105	108	64	43	94	74	87	1	3	1
174	1	terranova Brac	34	0	postina	1	0			160	70	91	107	51	36	93	72	71	1	24	4
179	1	Montieri	42	0	2	1	0			154	52	68	88	51	35	88	70	76	2	2	4
211	1	Colle	42	1	2	1	1	falegname	3	168	70	86	100	59	41	100	73	87	2	3	4
226	1	verona	44	1	farmacista	1	0			188	78	84	96	54	37	105	83	86	1	3 giorn	4
228	1	Chianciano	52	0	6	1	0			168	58	78	96	78	32	102	81	79	2	24	5
251	1	Monteroni	60	0	segretaria	1	0			160	57	82	97	54	37	99	71	74	2	12	4
254	1	Castelfiorentino	68	1	PEN Da 10. Contadino		0					91	94	60	39	112	83	85	2	1	1
269	1	Cosenza	41	0	2	1	0			160	66	86	107	53	36	96	81	74	2	4
289	1	monterig	32	1		1	0			183	76	92	106	88	39	82	80	74	2	6	1
316	1	Castel del Piano	36	1	2	1	1	computer	35	175	56	86	100	55	41	100	81	71	2	10	9
341	1	poggib	49	1	2	1	0			173	80	103	103	61	41	108	81	90	1	1	1
393	1	Acquapendente	69	1	pen da 15 ex meccanico		0	0		170	82	106	107	62	39	104	78	89	1	2	2
404	1	Monteroni	61	1	pen da 1 anno ex contad		0			162	56	69	59	54	35	104	77	71	2	1	4
413	1	Colle	28	1	architetto	1	1	kung fu	3	185	90	97	110	58	38	102	82	74	2	12	1
429	1	Barberino	33	0	4	1	0			168	66	80	104	52	34	101	80	72	4	18	1
442	1	Roccastrada	62	1	pen da 2. autista	1	1	caccia	12	162	58	86	96	55	37	98	79	73	2	24	1
462	1	Monteroni	27	1	muratore	1	0			176	73	53	69	61	43	112	89	98	2	9 giorni	1
463	1	siena	29	0	1	1	0	ballo	1	165	56	68	95	50	22	97	75	74	2	1	1
477	1	murlo	73	1	pen da13 ex impi9egatio	1	1	felegname-contadino	20	170	72	92	100	62	40	106	89	85	2	3	4
491	1	Rapolano	70	0	pen da 12 ex operaia	1	1	ricamo	8	165	59	77	93	56	37	103	76	74	2	1	4
515	1	siena	67	1	pen da 12 ex cuoco	1	0			174	84	106	109	56	38	111	82	8	3	6	6
517	1	Caste Bera	40	0	1	1	1	ricamo	1	160	53	91	64	48	32	96	72	67	3	12	1
532	1	Poggibonso	72	0	4	1	0			158	57	82	100	51	31	92	75	72	2	12	4
542	1	Colle	24	0	disoccupata	1	0			158	58	78	106	48	34	98	76	75	1	9	4
554	1	Colle	37	0	cuoca	1	0			160	70	79	114	50	38	91	79	75	3	9	6
582	1	Colle	58	0	2	1	0			163	63	80	104	55	35	112	84	77	4	36	4
596	1	Calabria	44	0	4	1	0			165	65	93	106	50	39	98	73	74	1	48	9
675	1	sovicille	40	1	1	1	0			188	90	97	112	56	38	109	80	85	1	6	4
687	1	siena	72	1	pens da 6 ex giard		0			162	56	85	89	58	38	105	78	85	3	3	4
711	1	castel ber	41	1	1	1	0			172	85	105	111	55	39	107	75	86	4	6	1
750	1	Torrita siena	72	1	pen da 20. ex operaia	1	0	0		153	67	91	106	51	39	96	73	76	1	12	4
876	1	Colle	42	1	1	1	1		3	182	77	84	105	55	38	84	108	84	2	1	4
885	1	Asciano	55	0	2	1	0			157	75	96	114	55	36	98	77	73	2	4	4
952	1	Monticiano	47	0	2	1	0			165	66	85	101	49	35	99	74	75	1	1.5	4
999	1	poggibionsi	61	0	1	2	0			165	65	86	98	54	35	99	79	75	5	36	1
1091	1	Asciano	41	0	4	1	0			165	74	85	102	54	37	99	81	78	2	12	1
1093	1	Siena	73	0	pen da 12 ex insegnante	1	0			164	71	100	111	54	37	99	73	77	1	36	1
1111	1	Acquapendente	64	1	pen da 3. ex carpentiere	1	1	carpentiere		169	85	95	98	58	40	103	76	85	2	3	2
1227	1	Capalbio	28	0	infermiera	1	0			158	57	82	100	43	30	89	73	66	5	12	4
1228	1	San quirico d'orcia	39	0	operaia	1	0			155	74	91	115	52	32	92	71	73	5	7	1
senza	1	siena	58	1	oss	2	0			165	72	96	115	53	38	100	75	77	3	1	1
1243	1	Sinalunga	55	0	4	1	1	orto	12	156	59	83	100	52	37	97	73	74	3	12	1
1313	1	siena	49	0	maestra	1	1	chitarra	7	170	63	76	97	48	33	98	73	71	2	3	4
1317	1	Rapolano	50	1	1	1	0			177	90	101	107	54	40	110	81	87	2	3	4
1490	1	monteriggioni	45	0	2	1	1	campagna	6	175	65	72	96	53	37	106	79	78	1	12	4
1498	1	Colle	73	1	pen da 19 anni ex operaio	1	1	orto	15	163	90	108	110	61	43	114	77	84	2	2	4
1499	1	Poggibonsi	46	1	2	1	0			178	65	79	101	55	38	104	84	81	4	2	4
1500	1	buonconventi	44	0	2	1	0			160	50	67	93	48	34	94	72	72	5	5	4
1570	1	Rapolano	36	0	2	1	0			162	51	66	86	48	35	100	76	76	1	36	4
1591	1	Siena	45	0	2	1	0			170	67	79	100	48	34	103	83	68	2	12	1
1627	1	Monteroni	36	1	2	1				172	85	97	104	59	39	105	78	83	2	24	1
1654	1	siena	42	1	1	1	1	computer	18	174	78	90	105	54	37	103	78	74	5	1.5	4
1689	1	San quirico d'orcia	75	1	pen ad 16 ex operaio	1	0			172	75	107	107	57	38	113	86	87	1	10	1
1692	1	Monticianio	54	0	4	1	0			160	52	69	84	49	34	101	77	78	3	12	9
1718	1	Monteroni	27	1	2	2	0			171	82	92	100	57	40	113	81	82	2	2	1
1732	1	Palermo	48	0	2	1	0			173	64	74	102	51	36	101	77	77	5	7	9
1751	1	Siena	38	0	1	2	0			162	65	80	102	52	35	102	75	71	5	24	7
1767	1	Radicondoli	38	0	2	1	0			169	65	83	100	48	36	98	79	72	4	1	9
1768	1	sovicille	64	0	4	1	0			158	48	67	89	51	31	94	76	71	2	8	9
1780	1	Siena	54	0	1	1	0			178	65	75	93	53	35	106	82	81	1	36	4
1794	1	santa fiora	38	1	1	1	0			174	67	74	54	50	32	100	71	78	1	15	4
1826	1	quercegrossa	47	0	1	2	1	cucito	3	159	61	85	95	49	34	104	74	74	2	12	4
1932	1	Abbadia s Salv	51	0	1	1	0			160	72	89	105	52	34	100	78	73	3	1	9
1943	1	Siena	43	1	1	1	0			161	63	89	98	47	30	96	73	66	2	30	9
1957	1	monteroni	32	1	2	1	0			173	60	74	97	56	35	100	80	83	1	1	4
1982	1	Siena	34	1	1	1	1	nuoto	3	172	71	82	93	59	41	115	88	85	2	3	9
senza	1	Siena	41	0	1	1	0			164	60	82	96	51	36	93	70	70	3	1	1
senza	1	Siena	42	0	1	1	0			174	68	89	199	53	38	97	75	71	3	5	1
1989	1	Grosseto	39	1	4	1	0			172	74	102	69	50	35	99	89	79	3	36	9
2021	1	siena	47	0	4	1	0			164	50	74	93	53	34	112	74	73	4	12	1
2024	1	Poggibonsi	43	0	1	1	0			154	60	73	92	48	34	111	75	75	3	12	1
2050	1	Siena	45	1	1	1	0			177	78	88	102	54	37	105	79	81	2	2	4
2076	1	monteriggioni	34	1	1	1	0			177	77	64	51	54	40	117	83	82	2	2	2
2107	1	napoli	50	1	1	1	0			178	64	82	91	55	37	116	96	85	2	1	9
2133	1	Prato	58	0	pen da 18 anni	1	0			145	50	84	93	49	36	99	70	68	5	24	9
2154	1	Siena	43	0	2	1	0			175	60	77	108	53	36	108	79	85	3	5	4
2169	1	Arezzo	58	0	1	1	0			163	75	100	112	55	36	103	78	79	3	12	1
2187	1	Siena	22	0	2	1	0			170	84	98	111	54	37	99	78	73	2	12	4
2195	1	Colle	63	1	pen da 5 ex insegn	1	0			161	69	99	105	52	36	100	72	81	1	6gg	4
2230	1	Poggibonsi	37	1	muratore	1	0			183	97	100	115	63	40	113	85	81	3	7	6
2341	1	casole d'elsa	46	0	1	1				165	58	74	97	49	34	96	75	70	3	12	7
N.ro arch	cod_centro	comune	anni	sex	lavoro	mano dominante	cod_hobby	tipo di hobby	hxsett	Altez(cm)	Peso(kg)	Girovita(cm)	Fianchi(cm)	larghezz polso (mm)	profondità polso(mm)	lunghezz palmo(mm)	lunghezz 3°dito(mm)	larghezz palmo(mm)	Lato sintomi	durata sintomi	Diagnosi di uscita
				44
				39

## Sheet: Casi Greco
N.ro arch	cod_centro	comune	anni	sex	lavoro	mano dominante	cod_hobby	tipo di hobby	hxsett	Altez(cm)	Peso(kg)	Girovita(cm)	Fianchi(cm)	lato dati	larghezz polso (mm)	profondità polso(mm)	lunghezz palmo(mm)	lunghezz 3°dito(mm)	larghezz palmo(mm)	Lato sintomi	durata sintomi	Phalen	Tinel	Rempel	Giannini	dolore	Padua	note
46	2	Chianciano	36	0	2	1	0			156	79.2	107	110	1	58	39	99	74	73	1	60	0	0	1	2	1	4
47	2	Sinalunga	40	0	2	1	0			161	73.6	91	104	1	50	38	96	70	73	3	24	0	1	1	2	1	3
56	2	Sarteano	62	0	3	1	0			156	85.9	106	117	2	57	42	97	73	74	2	12	1	1	1	3	1	2
61	2	Montepulciano	64	0	3	1	1	giardinaggio	6	152	54.7	79	97	1	50	35	92	73	71	1	48	0	1	1	3	1	3
70	2	Montepulciano	63	0	3	1	1	orto	5	159	54.1	70	92	1	52	38	103	81	74	4	36	0	0	1	2	1	2
74	2	Rapolano	78	1	3	1	1	bricolage	6	169	83.2	113	115	2	57	45	100	82	84	2	6	0	0	1	4	1	5
78	2	Piancastagnaio	22	0	2	1	0			153	40.7	67	85	1	48	31	93	68	67	1	12	0	0	1	2	1	3
79	2	Abbadia	82	1	3	1	1	orto	4	180	104.8	124	121	1	68	47	112	83	94	4	6	0	0	1	3	1	5
80	2	Sinalunga	30	0	4	1	0			150	75.5	96	150	1	51	38	102	77	75	3	48	1	0	1	1	0	3
81	2	Cetona	82	0	3	2	0			152	100	121	132	2	55	39	92	70	78	5	18	1	1	1	5	1	5
82	2	Montepulciano	79	1	3	1	1	orto	20	170	79.3	98	106	1	70	49	112	71	96	1	24	1	0	1	3	1	4
97	2	San Quirico	50	0	1	1	0			158	57	75	94	1	49	37	91	69	75	1	3	1	1	1	4	1	4
98	2	Sinalunga	34	0	1	1	0			163	94.6	98	124	2	56	37	106	74	78	5	5	1	1	1	2	0	2
100	2	Sarteano	40	0	4	1	0			161	66.2	82	102	2	51	37	98	73	70	5	12	0	1	1	2	0	3
106	2	Montepulciano	92	0	3	1	0			155	70	104	118	2	52	36	88	71	75	2	2	0	1	1	4	1	4
112	2	Chianciano	36	0	2	1	0			169	63	74	100	1	54	35	99	77	79	1	4	0	0	1	1	0	3
115	2	Chiusi	71	0	3	1	0			155	60	82	96	2	50	36	102	78	76	5	36	0	1	1	3	1	3
116	2	Sinalunga	65	0	4	1	0			160	78.4	96	113	1	61	42	108	79	85	4	36	0	0	1	3	0	4
121	2	Radicofani	79	0	4	2	0			150	60.6	97	105	2	54	39	85	72	74	2	4	0	1	1	5	0	5
127	2	Torrita	43	0	2	1	1	orto	7	172	98	109	110	1	63	45	114	83	90	4	60	1	0	1	2	1	3
135	2	Chianciano	72	0	3	1	0			159	69.7	95	111	2	58	39	93	72	79	2	5	0	1	1	2	1	2
144	2	San Casciano B	57	0	2	1	0			165	76.5	87	108	1	58	40	100	74	81	4	12	0	0	2	3	0	3
145	2	Cetona	79	0	3	1	0			150	56	97	110	1	55	39	89	70	77	4	4	1	1	1	4	1	4
148	2	Pienza	48	1	2	1	1	giardinaggio	10	190	103.7	107	110	1	67	46	112	88	90	1	180	0	1	2	1	0	3
150	2	Pienza	51	1	2	1	1	vigna	6	173	72	92	101	1	62	47	102	80	92	1	8	0	0	1	2	0	2
164	2	Torrita	63	0	4	1	0			160	62	83	98	2	51	38	103	73	72	5	120	0	0	1	3	1	2
176	2	Chiusi	40	0	2	1	0			160	57.2	75	95	2	52	34	98	74	73	5	4	0	0	2	2	0	2
185	2	Sinalunga	48	1	2	1	0			173	90.8	99	106	1	60	43	103	83	89	1	12	0	0	1	1	0	3
194	2	Torrita	56	0	2	1	0			170	70.5	87	107	1	53	37	89	82	76	4	3	0	1	1	2	0	3
197	2	Sinalunga	76	0	3	2	0			151	65	88	101	2	52	40	94	69	72	5	3	0	1	1	1	0	2
201	2	Montepulciano	72	0	3	1	0			150	69.7	96	112	2	53	39	93	72	73	5	6	0	0	1	2	0	3
217	2	Montepulciano	73	1	3	1	1	giardinaggio	5	163	91.3	107	104	2	60	44	105	75	89	5	24	1	0	1	2	0	3
220	2	Cetona	43	0	6	1	0			162	54.5	78	92	1	46	33	108	76	75	1	2	0	0	1	1	0	3
228	2	Chianciano	63	0	2	1	1	ricamo	35	156	64	88	99	2	51	31	96	72	76	5	5	0	1	1	1	1	2
229	2	Chiusi	52	0	1	1	0			160	72	92	107	1	55	36	102	76	78	1	4	0	0	1	1	0	3
231	2	Torrita	65	0	4	1	0			145	63	97	112	1	52	38	91	75	78	4	6	1	1	1	1	1	3
237	2	Torrita	27	0	2	1	0			167	64	76	94	1	51	37	102	83	79	4	6	1	1	1	2	0	2
241	2	Sinalunga	71	0	3	1	0			154	63.7	85	99	1	49	38	95	73	75	1	2	0	1	1	1	0	2
245	2	Torrita	39	0	2	1	0			161	97.3	109	122	1	52	42	102	81	84	4	12	1	1	1	2	0	2
262	2	Chianciano	69	0	6	1	0			157	85	108	121	1	64	47	93	72	76	4	6	1	1	1	3	0	3
265	2	Sinalunga	54	0	4	1	0			160	74	96	111	1	52	40	100	77	78	4	36	1	1	1	2	0	4
273	2	Pienza	71	1	2	1	1	scultura	50	166	75.7	103	100	2	59	40	106	82	86	2	24	0	0	1	2	0	3
287	2	Sinalunga	67	1	3	1	1	giardinaggio	5	166	86.5	110	105	1	63	43	100	87	86	1	6	0	1	1	2	1	2
295	2	Montepulciano	74	0	2	1	0			155	68.8	91	110	2	55	39	99	73	82	5	96	1	1	1	2	1	4
303	2	Montepulciano	71	1	3	1	0			162	87.6	111	108	2	63	46	107	83	93	2	12	0	0	1	1	1	3
319	2	Torrita	33	0	2	1	0			162	73	97	103	1	49	34	102	77	75	1	24	0	0	1	2	1	3
329	2	Chianciano	38	1	2	1	0			179	77	97	102	1	55	40	110	85	86	4	12	1	0	1	2	0	3
332	2	Sinalunga	55	0	4	1	0			158	75.3	89	106	1	52	37	99	74	77	4	12	0	0	1	2	1	4
333	2	Sarteano	85	0	4	1	0			148	64.3	104	107	1	53	39	88	69	74	1	12	0	1	1	4	0	5
335	2	Cetona	46	0	1	1	0			169	71	75	105	1	53	34	109	79	79	3	24	0	0	1	1	1	2
342	2	Chiusi	44	1	2	1	1	orto	5	184	80.6	96	99	2	57	38	111	89	87	2	3	0	1	1	2	0	2
344	2	Montepulciano	45	0	4	1	1	giardinaggio	10	153	76.8	99	110	1	51	34	93	70	74	1	5	0	1	1	2	0	2
345	2	Montepulciano	52	0	2	1	0			159	72	96	108	1	52	38	96	74	77	4	1	1	1	1	2	0	2
346	2	Montepulciano	56	0	2	1	0			160	66.3	86	99	1	50	37	95	36	82	1	6	0	1	1	3	0	3
357	2	Cetona	75	1	3	1	1	orto	35	158	60.5	92	96	1	56	38	96	71	83	4	3	0	0	1	2	0	3
358	2	Montepulciano	39	0	2	1	0			164	73	86	101	1	50	36	95	78	75	1	120	0	1	1	2	1	2
377	2	Chiusi	35	0	2	1	0			163	104	108	123	1	62	42	101	73	83	4	8	0	1	1	3	0	3
379	2	Chiusi	67	0	3	1	1	uncinetto	6	149	54	81	98	1	57	38	94	74	78	1	4	1	1	2	2	1	2
391	2	Montepulciano	56	1	2	1	0			171	90.3	104	102	1	61	43	106	84	93	1	36	1	1	2	1	0	2
392	2	Torrita	59	0	4	1	0			152	61.9	88	103	1	51	39	94	72	77	4	18	0	1	1	4	0	4
395	2	Chiusi	79	0	3	1	0			150	65.8	96	107	1	51	35	97	72	74	4	7	0	1	1	1	0	2
396	2	Montepulciano	48	0	2	1	0			140	54.7	91	98	1	49	36	93	68	73	1	60	0	0	1	2	0	3
397	2	Torrita	31	1	2	1	0			173	86.2	93	100	1	54	44	114	82	85	4	4	1	1	1	3	0	4
402	2	Chiusi	21	1	2	1	0			179	73	80	100	1	57	40	106	88	90	4	10	1	0	1	2	1	2
421	2	Sarteano	43	0	2	1	0			158	74.8	92	105	1	52	34	93	75	74	1	4	1	1	1	1	1	2
430	2	Sinalunga	69	0	3	1	0			160	71.6	99	106	1	55	39	102	78	78	4	12	0	0	1	3	1	3
432	2	Cortona	72	1	3	1	0			163	77.8	99	104	1	59	44	107	77	87	1	24	0	0	1	5	0	5
435	2	Montepulciano	71	0	3	1	0			165	72.4	94	107	1	57	38	102	85	83	1	12	1	1	1	2	0	3
436	2	Sarteano	39	1	1	1	1	suonare	10	170	73	90	104	2	58	41	113	86	85	5	48	0	0	1	1	0	2
440	2	Torrita	78	1	2	1	0			168	82	106	112	2	63	45	102	78	89	5	18	1	0	1	4	0	4
442	2	Montepulciano	52	0	2	1	0			160	62	83	102	1	49	35	96	73	70	4	120	1	1	1	1	1	2
443	2	Chianciano	64	0	3	2	0			146	57	89	101	2	50	36	90	68	74	5	120	1	1	1	3	1	3
453	2	Sarteano	51	0	2	1	0			153	56	73	88	1	51	36	97	74	77	4	12	1	1	1	3	1	4
463	2	Torrita	59	1	2	1	0			165	64	86	90	1	56	37	102	75	78	4	36	1	1	1	3	1	4
472	2	Montepulciano	51	0	2	1	0			161	54	78	91	2	49	32	100	80	73	5	18	0	0	1	3	0	3
481	2	Sarteano	40	0	2	1	0			145	59	84	99	1	48	32	98	72	70	3	12	0	0	1	3	1	1
485	2	Chiusi	25	1	2	1	1	bici	10	176	79	84	97	1	52	37	112	85	82	4	5	0	0	1	3	1	3
527	2	Montepulciano	54	0	2	1	1	ricamo	6	162	73	85	107	1	52	37	102	77	76	4	8	0	1	1	2	0	3
529	2	Chiusi	45	0	2	1	0			161	80	90	111	1	54	39	107	84	79	3	60	0	1	1	2	0	3
531	2	Chiusi	67	1	3	1	1	orto	20	168	76	98	103	1	59	38	109	84	87	1	36	0	0	2	1	0	2
539	2	Umbria	67	1	2	1	0			159	75	98	104	2	56	40	108	77	86	5	48	0	0	1	5	1	5
541	2	Abbadia	77	1	3	1	0			160	82	111	111	1	57	40	98	70	70	4	120	0	1	1	4	1	4

## Sheet: Controlli Greco
N.ro arch	cod_centro	comune	anni	sex	lavoro	mano dominante	cod_hobby	tipo di hobby	hxsett	Altez(cm)	Peso(kg)	Girovita(cm)	Fianchi(cm)	Lato dati	larghezz polso (mm)	profondità polso(mm)	lunghezz palmo(mm)	lunghezz 3°dito(mm)	larghezz palmo(mm)	Lato sintomi	durata sintomi	Diagnosi di uscita
54	2	Chianciano	62	0	3	1				164	68	94	111	2	60	40	100	76	77	2	2	2
62	2	Chiusi	40	0	2	1				156	55	77	95	1	52	35	97	74	81	1	2	1
92	2	Sinalunga	49	0	2	1				158	63	86	102	1	52	34	97	80	73	3	24	6
93	2	Umbria	75	0	3	1				165	74	96	109	1	55	36	106	77	84	1	5	9
117	2	Sarteano	29	0	2	1				168	54	64	90	1	47	36	95	68	72	4	36	1
123	2	Montepulciano	41	1	2	1				166	80	96	98	1	58	43	101	78	82	1	3	1
130	2	Lazio	63	0	3	1				164	59	80	97	2	50	33	101	77	68	2	6	1
163	2	Umbria	53	0	2	1				149	94	118	127	2	56	37	95	65	73	2	5	4
168	2	Chianciano	67	0	3	1				153	84	99	112	1	58	39	113	78	84	3	12	1
184	2	Torrita	46	0	2	1				155	78	101	114	1	50	34	93	72	73	4	120	1
188	2	Chiusi	61	1	3	1				158	76	100	109	2	56	37	97	76	76	2	3	1
215	2	Pienza	76	0	3	1				152	56	95	100	1	56	39	100	70	75	3	18	1
219	2	Montepulciano	42	0	2	1				150	72	89	99	2	49	35	96	78	70	2	6	1
230	2	Montepulciano	44	1	1	1				176	70	81	96	1	53	36	105	80	81	1	6	1
254	2	Umbria	65	0	4	1				149	75	94	118	1	56	38	92	74	80	1	48	1
256	2	Lucignano	34	0	2	1				166	66	86	106	1	56	36	95	78	77	4	8	1
260	2	Semproniano	27	0	2	1				166	63	70	103	1	44	33	95	74	70	4	12	1
275	2	Siena	39	0	1	1				167	57	68	91	1	47	32	101	74	68	3	42	1
288	2	Chiusi	47	1	1	1				174	103	114	121	1	55	37	112	81	90	1	3	1
298	2	Seggiano	70	1	3	1				181	103	110	117	2	67	39	121	94	98	2	2	1
300	2	Montepulciano	46	1	2	1				188	98	106	112	1	61	45	120	92	95	1	12	2
304	2	Umbria	87	0	4	1				147	53	89	97	1	50	37	95	74	74	4	4	1
306	2	Torrita	35	0	2	1				167	52	64	82	2	51	35	104	76	72	5	3	4
309	2	Chiusi	63	0	3	1				156	68	96	109	2	52	33	96	71	75	5	60	1
325	2	Chianciano	49	0	2	1				161	66	92	98	1	47	34	100	71	73	4	240	1
340	2	Torrita	58	0	4	1				157	70	92	104	1	55	37	101	74	78	1	120	4
352	2	Chiusi	37	0	1	1				165	54	70	92	1	49	34	102	76	74	1	3	3
381	2	Torrita	45	0	2	1				156	63	84	97	2	53	36	98	73	80	2	3	4
405	2	Sinalunga	37	0	1	1				166	59	72	96	1	52	35	101	78	80	4	12	4
410	2	Sinalunga	45	0	1	1				157	63	87	101	2	47	32	101	70	66	5	10	1
419	2	Montepulciano	43	0	2	1				160	56	75	90	1	48	35	103	82	78	1	4	1
441	2	Montepulciano	52	0	2	1				154	50	76	89	1	44	32	94	74	71	1	48	4
446	2	Chiusi	26	0	2	1				159	53	72	87	1	48	33	97	71	74	3	120	1
448	2	Chiusi	51	0	6	1				160	63	84	97	1	51	34	95	78	75	4	120	1
449	2	Chiusi	26	1	2	1				177	82	90	100	1	50	35	105	79	84	3	24	1
456	2	Montepulciano	45	0	1	1				165	86	101	111	1	48	35	99	77	75	1	24	1
460	2	Torrita	69	0	4	1				162	73	83	103	2	53	37	98	85	80	5	8	1
468	2	Chiusi	51	0	4	1				162	76	103	104	2	55	37	94	77	80	2	12	1
495	2	Montepulciano	50	0	1	1				160	58	80	93	1	48	30	97	78	74	1	24	4
13.1	2	Pienza	69	1	1	1				174	93	112	114	2	58	38	111	80	78	5	2	1
503	2	Sinalunga	51	0	2	1				166	65	82	98	1	51	32	97	81	73	3	18	6
536	2	Umbria	47	0	2	1				152	97	117	129	2	56	38	95	64	73	2	6	4
569	2	Chiusi	39	1	1	1				177	98	102	120	2	56	38	113	80	90	2	6	1
592	2	Torrita	40	0	2	1				156	59	80	95	2	53	36	98	74	79	2	12	4
603	2	San Quirico d'Orcia	50	1	2	1				169	82	97	91	1	60	40	108	80	82	1	6	1
606	2	Cetona	36	1	1	1				178	72	80	92	1	53	39	110	81	84	3	60	1
612	2	Montepulciano	53	0	2	1				162	66	75	90	1	54	35	99	78	77	4	6	1
615	2	San Casciano	29	0	1	1				162	52	69	86	1	48	32	92	74	72	1	84	1
618	2	Montepulciano	85	0	2	1				140	72	112	125	1	48	34	89	73	69	1	6	1
639	2	Chiusi	60	1	3	1				175	90	106	109	2	59	40	105	91	85	2	12	1
666	2	Montepulciano	53	0	2	1				149	65	99	105	1	52	36	94	72	76	4	48	1
700	2	San Quirico d'Orcia	54	1	2	1				172	82	95	90	1	60	39	108	80	82	1	1	1
704	2	Sinalunga	29	1	2	1				173	80	93	102	1	57	40	116	87	85	1	7	1
737	2	Sarteano	53	0	2	1				160	50	65	85	1	50	34	98	74	70	4	24	1
762	2	Chiusi	22	1	2	1				177	74	83	94	1	54	41	106	86	91	1	6	1
768	2	Montepulciano	28	0	2	1				165	75	90	97	1	52	37	107	79	81	1	6	1
800	2	Umbria	25	0	1	1				155	65	88	98	2	51	33	98	80	73	5	36	1
807	2	Chiusi	58	1	2	1				154	52	78	87	1	55	39	99	78	77	3	12	1
821	2	Torrita	63	1	3	1				173	78	89	100	1	64	41	114	85	86	1	60	1
839	2	Castell'Azzara	41	1	2	1				165	94	105	106	1	57	42	105	75	88	3	2	1
846	2	Montepulciano	73	0	3	1				161	70	93	104	2	52	32	107	75	73	2	12	1
3	2	Montepulciano	47	0	2	1				157	75	99	103	2	48	34	96	76	76	2	6	1
4	2	Sinalunga	32	0	2	2				164	63	81	94	2	50	35	100	77	77	2	24	1
7.1	2	Lazio	60	1	3	1				167	73	93	95	1	60	42	106	81	83	4	180	1
22	2	Sinalunga	31	1	2	1				172	94	108	101	2	55	36	112	84	84	5	10	4
24	2	Sarteano	54	0	2	1				155	115	124	135	2	52	55	97	72	74	2	3	2
41	2	Chianciano	34	0	2	1				170	59	67	89	1	46	34	105	79	75	3	36	1
52	2	Chianciano	52	0	6	1				170	64	71	100	1	45	33	105	75	72	1	6	1
59	2	Cetona	40	1	2	1				180	76	85	96	1	60	40	117	84	92	4	12	2
61	2	Montepulciano	27	1	5	1				176	78	91	98	1	55	42	105	81	86	1	5	2
85	2	Sarteano	46	0	4	1				150	46	68	85	1	47	38	95	76	71	1	7	4
107	2	Cetona	24	1	6	1				171	67	80	92	1	53	39	110	80	85	3	120	1
115	2	Torrita	56	0	2	1				161	64	82	98	2	50	33	103	80	80	2	48	1
153	2	Chianciano	70	0	2	1				149	78	104	120	2	51	34	91	71	69	2	36	1
156	2	Umbria	59	0	2	2				164	78	98	105	2	54	38	105	80	79	5	60	1
184	2	Torrita	38	1	1	1				188	88	91	104	1	58	41	122	90	84	1	36	4
207	2	Montepulciano	43	0	2	1				163	61	71	90	1	52	34	99	78	75	4	5	1
214	2	Montepulciano	28	0	2	1				156	50	64	80	1	45	32	96	71	74	3	24	1

## Sheet: Integraz ris
	N.ro arch	cod_centro	casi/controlli	comune	anni	sex	lavoro	mano dominante	lato misure	cod_hobby	tipo di hobby	hxsett	Altez(cm)	Peso(kg)			BMI	WHR	Girovita(cm)	Fianchi(cm)	larghezz polso (mm)	profondità polso(mm)	lunghezz palmo(mm)	lunghezz 3°dito(mm)	larghezz palmo(mm)	lugh mano	wrist ratio	hand radio	shape index	digit index	wrist/palm ratio	Lungh mano/altez				Lato sintomi	durata sintomi	Phalen	Tinel	Rempel	Giannini	dolore	Padua	Diagnosi di uscita
	152_12	3	0	Castelnuovo B.ga	24	0	4	1	1	0			153	49	1.53	2.3409	20.9321	0.806452	75	93	53	40	93	78	72	171	0.754717	2.375	42.1053	45.614	0.430108	1.11765	100	7200	7800	1	1							0
	154_12	3	0	Siena	71	1	3	1	2	0			170	88	1.7	2.89	30.4498	0.972222	105	108	59	43	109	80	75	189	0.728814	2.52	39.6825	42.328	0.394495	1.11176	100	7500	8000	2	2							5	M.Motoneurone
	155_12	3	0	Asciano	40	0	2	1	1	0			156	47	1.56	2.4336	19.313	0.78022	71	91	49	34	95	72	74	167	0.693878	2.25676	44.3114	43.1138	0.357895	1.07051	100	7400	7200	1	6							0
218	161_12	4	0	Siena	31	0	1	2	2	0			178	59
	162_12	3	0	Casole d'Elsa	43	1	2	1	1	0			180	76	1.8	3.24	23.4568	0.794118	81	102	62	40	110	86	90	196	0.645161	2.17778	45.9184	43.8776	0.363636	1.08889	100	9000	8600	1	6							0
219	167_12	4	0	Siena	77	0	3	1	1	0			157	64.5	1.57	2.4649	26.1674
	174_12	3	0	Poggibonsi	79	1	3	1	1	0			172	79	1.72	2.9584	26.7036	0.990196	101	102	60	42	109	78	88	187	0.7	2.125	47.0588	41.7112	0.385321	1.08721	100	8800	7800	3	24								polineuropatia AI
	175_12	3	0	Montepulciano	53	1	2	1	1	0			166	78.5	1.66	2.7556	28.4874	0.941748	97	103	68	42	107	74	89	181	0.617647	2.03371	49.1713	40.884	0.392523	1.09036	100	8900	7400	1	6								plesso brachiale
220	178_12	4	0	Siena	64	0	3	1	1	0			152	60	1.52	2.3104	25.9695
	187_12	3	0	Piancastagnaio	58	1	1	1	1	0			176	78	1.76	3.0976	25.1808	0.980392	100	102	70	40	112	84	79	196	0.571429	2.48101	40.3061	42.8571	0.357143	1.11364	100	7900	8400	1	2							0	miochimie
221	186_12	4	0	Colle di Val d'Elsa	44	0	2	1	1	0			156	54	1.56	2.4336	22.1893
	194_12	3	0	Siena	81	1	3	1	1	0			170	74	1.7	2.89	25.6055	0.960784	98	102	58	42	108	80	83	188	0.724138	2.26506	44.1489	42.5532	0.388889	1.10588	100	8300	8000	3	36							0
	196_12	3	0	Poggibonsi	25	0	2	1	1	0	uncinetto	7	162	58	1.62	2.6244	22.1003	0.827957	77	93	50	38	97	71	77	168	0.76	2.18182	45.8333	42.2619	0.391753	1.03704	100	7700	7100	1	6							0	dolore spalla
	198_12	3	0	Colle di Val d'Elsa	66	1	3	1	1	0			170	62	1.7	2.89	21.4533	0.827957	77	93	59	40	101	88	81	189	0.677966	2.33333	42.8571	46.5608	0.39604	1.11176	100	8100	8800	1	2							0	epicondilite
	200_12	3	0	Monteriggioni	18	0	6	1	1	0			166	72	1.66	2.7556	26.1286	0.914286	96	105	55	40	99	80	84	179	0.727273	2.13095	46.9274	44.6927	0.40404	1.07831	100	8400	8000	3	4							0	dolori maNO
	201_12	3	0	Colle di Val d'Elsa	43	1	2	1	2	0			172	65	1.72	2.9584	21.9713	0.876289	85	97	55	38	107	79	86	186	0.690909	2.16279	46.2366	42.4731	0.35514	1.0814	100	8600	7900	2	12							0	doore polso sin
	204_12	3	0	San Gimignano	24	0	2	1	2	0			167	59	1.67	2.7889	21.1553	0.804124	78	97	50	36	100	77	79	177	0.72	2.24051	44.6328	43.5028	0.36	1.05988	100	7900	7700	2	2								une
	206_12	3	0	Siena	37	1	1	1	1	0			179	82	1.79	3.2041	25.5922	0.970297	98	101	53	38	107	79	84	186	0.716981	2.21429	45.1613	42.4731	0.35514	1.03911	100	8400	7900	1	3								C5-C6 dx
222	210_12	4	0	Siena	61	0	4	1	1	0			165	73	1.65	2.7225	26.8136
223	215_12	4	0	Murlo	44	0	1	1	1	0			157	61	1.57	2.4649	24.7475
224	220_12	4	0	Casole d'Elsa	70	1	3	1	1	1	orto	14	161	69	1.61	2.5921	26.6193
225	226_12	4	0	Siena	85	0	4	1	1	0			155	58	1.55	2.4025	24.1415
226	227_12	4	0	Siena	65	0	3	1	1	0	cuoca	35	163	69	1.63	2.6569	25.9701
227	234_12	4	0	Piancastagnaio	75	0	3	1	1	0			152	57	1.52	2.3104	24.6711
	238_12	3	0	Corato BA	23	0	5	1	1	1	Calcetto	4	165	64	1.65	2.7225	23.5078	0.807692	84	104	51	34	100	66	74	166	0.666667	2.24324	44.5783	39.759	0.34	1.00606	100	7400	6600	1	24							0	C5-C6 dx
	237_12	3	0	Murlo	70	0	3	1	1	1	maglia	4	150	61	1.5	2.25	27.1111	0.894231	93	104	55	39	99	74	74	173	0.709091	2.33784	42.7746	42.7746	0.393939	1.15333	100	7400	7400	1	24							0
228	250_12	4	0	Poggibonsi	24	0	5	2	2	0			172	80	1.72	2.9584	27.0416
	253_12	3	0	Citta' di Castello	47	1	1	1	1	1	giardinaggio	8	166	67	1.66	2.7556	24.3141	0.877551	86	98	60	38	102	75	76	177	0.633333	2.32895	42.9379	42.3729	0.372549	1.06627	100	7600	7500	1	4							5	Dentato
	260_12	3	0	Asciano	27	0	1	1	1	0			157	58	1.57	2.4649	23.5304	0.8	76	95	47	33	94	72	74	166	0.702128	2.24324	44.5783	43.3735	0.351064	1.05732	100	7400	7200	1	0.5							0
229	262_12	4	0	Siena	21	0	1	1	1	0			171	57	1.71	2.9241	19.4932
	262_12	3	0	Siena	17	1	5	1	1	1	Chitarra e Computer	15	174	63	1.74	3.0276	20.8086	0.795699	74	93	54	36	102	75	81	177	0.666667	2.18519	45.7627	42.3729	0.352941	1.01724	100	8100	7500	1	24							0	Spasmofilia
	296_12	3	0	Poggibonsi	65	0	1	1	2	0			160	57	1.6	2.56	22.2656	0.765306	75	98	51	38	104	72	77	176	0.745098	2.28571	43.75	40.9091	0.365385	1.1	100	7700	7200	2	4							0
	299_12	3	0	San Giovanni D'Asso	56	0	2	1	1	0			155	55	1.55	2.4025	22.8928	0.782178	79	101	58	40	95	76	78	171	0.689655	2.19231	45.614	44.4444	0.421053	1.10323	100	7800	7600	1	4							0
	300_12	3	0	Pienza	48	0	2	1	1	1	giardinaggio	15	157	53	1.57	2.4649	21.5019	0.789474	75	95	53	36	95	71	70	166	0.679245	2.37143	42.1687	42.7711	0.378947	1.05732	100	7000	7100	1	6							5	t.L.
	304_12	3	0	Monteroni d'Arbia	44	0	2	1	1	1	Computer	6	150	45	1.5	2.25	20	0.860465	74	86	52	37	95	69	71	164	0.711538	2.30986	43.2927	42.0732	0.389474	1.09333	100	7100	6900	1	6							0
	309_12	3	0	Siena	71	1	3	1	1	1	orto	3	178	71	1.78	3.1684	22.4088	0.883495	91	103	53	44	112	89	92	201	0.830189	2.18478	45.7711	44.2786	0.392857	1.12921	100	9200	8900	1	2							0
	319_12	3	0	Siena	49	0	2	1	1	0			147	43	1.47	2.1609	19.8991	0.820225	73	89	52	37	102	80	78	182	0.711538	2.33333	42.8571	43.956	0.362745	1.2381	100	7800	8000	1	18							0
	322_12	3	0	Siena	77	0	3	1	1	0			147	53	1.47	2.1609	24.5268	0.951807	79	83	51	33	96	70	70	166	0.647059	2.37143	42.1687	42.1687	0.34375	1.12925	100	7000	7000	1	7							0
	321_12	3	0	Monteriggioni	75	0	3	1	1	1	giardinaggio	14	150	53	1.5	2.25	23.5556	0.907216	88	97	56	36	95	77	75	172	0.642857	2.29333	43.6047	44.7674	0.378947	1.14667	100	7500	7700	1	3							0
	323_12	3	0	Sinalunga	39	1	2	1	1	0			178	83	1.78	3.1684	26.1962	0.971154	101	104	58	41	109	83	81	192	0.706897	2.37037	42.1875	43.2292	0.376147	1.07865	100	8100	8300	2	5							5	RADIALE
	325_12	3	0	San Quirico	60	0	3	1	1	1	Ricamo	8	154	50	1.54	2.3716	21.0828	0.894737	85	95	53	36	97	72	64	169	0.679245	2.64062	37.8698	42.6036	0.371134	1.0974	100	6400	7200	1	3							0
	330_12	3	0	Torrita	51	0	2	1	1	0			163	60	1.63	2.6569	22.5827	0.783505	76	97	50	36	94	69	74	163	0.72	2.2027	45.3988	42.3313	0.382979	1	100	7400	6900	1	2							0
	334_12	3	0	Colle di Val d'Elsa	57	0	2	1	2	0			164	66	1.64	2.6896	24.539	0.867347	85	98	57	39	108	83	77	191	0.684211	2.48052	40.3141	43.4555	0.361111	1.16463	100	7700	8300	2	12							0
230	343_12	4	0	Foiano della Ch	48	0	2	2	2	0			163	76	1.63	2.6569	28.6048
231	347_12	4	0	Rapolano Terme	71	0	3	1	1	0			178	68	1.78	3.1684	21.4619
	352_12	3	0	Monteroni d'Arbia	73	0	3	1	1	0			165	67	1.65	2.7225	24.6097	0.82243	88	107	52	34	103	69	75	172	0.653846	2.29333	43.6047	40.1163	0.330097	1.04242	100	7500	6900	1	6							0
232	357_12	4	0	Poggibonsi	54	0	2	1	1	0			162	63	1.62	2.6244	24.0055
233	363_12	4	0	Monteroni d'Arbia	56	0	4	1	1	0			155	71	1.55	2.4025	29.5525
	367_12	3	0	Bucine	58	0	2	1	2	1	SCRITTURA	10	165	65	1.65	2.7225	23.8751	1.09677	102	93	56	38	102	81	78	183	0.678571	2.34615	42.623	44.2623	0.372549	1.10909	100	7800	8100	1	1							0
234	371_12	4	0	Poggibonsi	40	1	1	2	2	1	Motocross	14	177	82	1.77	3.1329	26.1738
	377_12	3	0	Siena	65	0	3	1	2	0			163	44	1.63	2.6569	16.5607	0.787234	74	94	49	33	99	78	75	177	0.673469	2.36	42.3729	44.0678	0.333333	1.08589	100	7500	7800	2	6							0
	378_12	3	0	Siena	47	1	5	1	1	0			189	84	1.89	3.5721	23.5156	1.10526	105	95	63	43	118	90	84	208	0.68254	2.47619	40.3846	43.2692	0.364407	1.10053	100	8400	9000	1	12							0
	379_12	3	0	Barberino V.E	38	0	1	2	2	1	orto	7	159	62	1.59	2.5281	24.5243	0.752577	73	97	50	35	101	72	79	173	0.7	2.18987	45.6647	41.6185	0.346535	1.08805	100	7900	7200	2	12							0
235	381_12	4	0	San Quirico	51	0	2	1	1	0			173	71	1.73	2.9929	23.7228																												une
236	382_12	4	0	Asciano	57	0	1	1	1	0			162	65	1.62	2.6244	24.7676
237	386_12	4	0	Siena	43	0	6	1	1	0			160	50	1.6	2.56	19.5312
	389_12	3	0	Colle di Val d'Elsa	38	0	1	1	1	0			160	52	1.6	2.56	20.3125	0.787234	74	94	53	33	96	74	71	170	0.622642	2.39437	41.7647	43.5294	0.34375	1.0625	100	7100	7400	1	3							0
238	393_12	4	0	Sovicille	71	1	3	1	1	0			182	87	1.82	3.3124	26.2649
	399_12	3	0	Abbadia S.	53	0	2	1	2	0			164	60	1.64	2.6896	22.3081	0.770833	74	96	53	36	103	76	78	179	0.679245	2.29487	43.5754	42.4581	0.349515	1.09146	100	7800	7600	2	2							0
	401_12	3	0	Colle di Val d'Elsa	34	0	4	1	1	0			160	58	1.6	2.56	22.6562	0.89899	89	99	54	38	99	80	75	179	0.703704	2.38667	41.8994	44.6927	0.383838	1.11875	100	7500	8000	1	36							0
	405_12	3	0	Siena	37	1	1	1	2	0			182	78	1.82	3.3124	23.5479	0.867347	85	98	53	40	106	85	77	191	0.754717	2.48052	40.3141	44.5026	0.377358	1.04945	100	7700	8500	2	7							0
239	406_12	4	0	San Gimignano	71	1	3	1	1	1	orto	21	176	85	1.76	3.0976	27.4406
240	412_12	4	0	Pienza	56	0	1	2	2	1			166	67	1.66	2.7556	24.3141
	414_12	3	0	Radicondoli	52	0	3	1	1	0			160	54	1.6	2.56	21.0937	0.826087	76	92	55	33	97	77	74	174	0.6	2.35135	42.5287	44.2529	0.340206	1.0875	100	7400	7700	1	12							0
241	418_12	4	0	Bevagna (PG)	43	0	1	1	1	0			161	73	1.61	2.5921	28.1625
	424_12	3	0	Siena	33	1	1	1	1	0			178	109	1.78	3.1684	34.4022	1.01739	117	115	60	42	113	77	77	190	0.7	2.46753	40.5263	40.5263	0.371681	1.06742	100	7700	7700	1	12							0
242	422_12	4	0	Poggibonsi	43	0	1	2	2	0			155	55	1.55	2.4025	22.8928
	426_12	3	0	Poggibonsi	51	1	1	1	1	1	ORTO E GIARDINO	7	170	86	1.7	2.89	29.7578	1.00943	107	106	62	42	111	80	84	191	0.677419	2.27381	43.9791	41.8848	0.378378	1.12353	100	8400	8000	1	12							0
243	433_12	4	0	Chianciano T	55	0	2	1	1	0			156	63	1.56	2.4336	25.8876
	434_12	3	0	San Gimi	53	0	2	1	1	0			159	85	1.59	2.5281	33.6221	0.949153	112	118	55	40	102	74	80	176	0.727273	2.2	45.4545	42.0455	0.392157	1.10692	100	8000	7400	1	12							0
	449_12	3	0	Sinalunga	24	0	4	1	1	1	CUCITO	14	159	106	1.59	2.5281	41.9287	0.878571	123	140	57	40	106	84	75	190	0.701754	2.53333	39.4737	44.2105	0.377358	1.19497	100	7500	8400	2	36							0
	450_12	3	0	Siena	37	1	2	1	1	1	caccia	7	171	66	1.71	2.9241	22.571	0.8	80	100	62	42	115	79	85	194	0.677419	2.28235	43.8144	40.7216	0.365217	1.1345	100	8500	7900	1	7							0
244	470_12	4	0	Torrita di Siena	54	0	1	1	1	0			159	59	1.59	2.5281	23.3377																			1	3							0
245	474_12	4	0	Siena	67	0	3	1	1	0			154	64	1.54	2.3716	26.986																			1	12							9
201	4_12	4	0	Siena	85	1	3	1	1	0			175	86	1.75	3.0625	28.0816
202	17_12	4	0	Colle di Val d'Elsa	63	0	1	1	1	0			154	53	1.54	2.3716	22.3478
203	22_12	4	0	Montepulciano	49	0	1	2	2	0			160	67	1.6	2.56	26.1719
204	30_12	4	0	Colle di Val d'Elsa	50	0	1	1	1	0			156	64	1.56	2.4336	26.2985
	31_12	3	0	Gaiole in Chianti	77	1	3	1	1	1	orto	14	162	69	1.62	2.6244	26.2917	0.970588	99	102	58	42	106	67	86	173	0.724138	2.01163	49.711	38.7283	0.396226	1.0679	100	8600	6700	3	12							2
	39_12	3	0	Montalcino	28	1	6	1	1	0			186	95	1.86	3.4596	27.4598	0.887931	103	116	64	42	102	87	91	189	0.65625	2.07692	48.1481	46.0317	0.411765	1.01613	100	9100	8700	1	12							0	esiti trauma spalla
	41_12	3	0	Asciano	51	0	4	1	2	0			165	71	1.65	2.7225	26.079	0.92381	97	105	56	39	96	73	81	169	0.696429	2.08642	47.929	43.1953	0.40625	1.02424	100	8100	7300	2	1.5							2
	42_12	3	0	Siena	41	0	1	1	1	0			164	88	1.64	2.6896	32.7186	1.01869	109	107	54	40	109	77	78	186	0.740741	2.38462	41.9355	41.3978	0.366972	1.13415	100	7800	7700	1	>120							0	esiti trauma
	43_12	3	0	Radda in Chianti	28	0	2	1	2	0			162	65	1.62	2.6244	24.7676	0.960784	98	102	53	34	92	73	77	165	0.641509	2.14286	46.6667	44.2424	0.369565	1.01852	100	7700	7300	2	4							2
205	47_12	4	0	Poggibonsi	56	0	4	1	1	0			165	58	1.65	2.7225	21.3039
206	51_12	4	0	Colle di Val d'Elsa	77	0	4	1	1	0			149	61	1.49	2.2201	27.4762
1	48	4	0	Siena	77	1	3	2	2	0			164	73	1.64	2.6896	27.1416															0
2	51	4	0	Siena	68	1	3	2	2	0			160	70	1.6	2.56	27.3437															0
3	52	4	0	Torrita di Siena	52	0	4	2	2	0			153	51	1.53	2.3409	21.7865															0
4	53	4	0	Siena	62	1	3	1	1	1	orto	7	167	69	1.67	2.7889	24.7409															0
5	55	4	0	Siena	51	0	1	2	2	0			165	62	1.65	2.7225	22.7732															0
	56_12	3	0	Asciano	38	1	1	1	2	1	pugilato	4	174	81	1.74	3.0276	26.7539	0.871287	88	101	58	41	109	79	86	188	0.706897	2.18605	45.7447	42.0213	0.376147	1.08046	100	8600	7900	2	6								C5-c6
	57_12	3	0	Certaldo	42	1	1	1	1	0			174	87	1.74	3.0276	28.7356	0.960784	98	102	61	44	106	80	81	186	0.721311	2.2963	43.5484	43.0108	0.415094	1.06897	100	8100	8000	4	6							0
	59_12	3	0	Colle di Val d'Elsa	36	1	1	1	1	0			176	91	1.76	3.0976	29.3776	1.00971	104	103	57	42	111	82	92	193	0.736842	2.09783	47.6684	42.487	0.378378	1.09659	100	9200	8200	1	4							0	esiti colpo di frusta
6	60	4	0	Montalcino	17	0	2	2	2	1	Computer	35	152	62	1.52	2.3104	26.8352															0
7	63	4	0	Monteroni d'Arbia	65	0	3	1	1	0			158	44	1.58	2.4964	17.6254															0
8	64	4	0	Siena	62	1	1	1	1	0			164	58	1.64	2.6896	21.5645															0
207	61_12	4	0	Tavarnelle	63	0	4	1	1	1	sartoria	28	153	51	1.53	2.3409	21.7865															0
	65_12	3	0	Castelnuovo B.ga	38	0	2	1	1	1	clarinetto	7	163	60	1.63	2.6569	22.5827	0.86	86	100	49	37	94	72	80	166	0.755102	2.075	48.1928	43.3735	0.393617	1.0184	100	8000	7200	3	12							2
	66_12	3	0	Monteriggioni	23	0	5	1	2	1	Computer	70	160	54	1.6	2.56	21.0937	0.847826	78	92	49	33	95	68	67	163	0.673469	2.43284	41.1043	41.7178	0.347368	1.01875	100	6700	6800	2	1							0
	68	3	1	San Gimignano	65	0	2	1	1	0			151	67	1.51	2.2801	29.3847	0.943925	101	107	58	39	100	58	81	158	0.672414	1.95062	51.2658	36.7089	0.39	1.04636	100	8100	5800	4	48	0	0	1	3	1	3
	69	3	0	Siena	72	1	3	1	1	0			186	120	1.86	3.4596	34.6861	1.03333	124	120	65	45	116	84	90	200	0.692308	2.22222	45	42	0.387931	1.07527	100	9000	8400	3	3							STC asint
	69_12	3	0	Siena	41	1	2	1	1	0	ciclismo		177	87	1.77	3.1329	27.7698	0.93578	102	109	59	42	109	81	89	190	0.711864	2.13483	46.8421	42.6316	0.385321	1.07345	100	8900	8100	1	1							0
	70	3	1	Torrita	21	0	2	1	1	0			150	57.5	1.5	2.25	25.5556	0.887755	87	98	48	35	99	73	73	172	0.729167	2.35616	42.4419	42.4419	0.353535	1.14667	100	7300	7300	1	2	0	1	1	1	0	1
208	71_12	4	0	Certaldo	72	1	3	1	1	0			162	70.5	1.62	2.6244	26.8633
	72_12	3	0	Abbadia S.	42	1	1	1	1	0	tennis	14	168	76	1.68	2.8224	26.9274	0.95	95	100	58	40	102	72	85	174	0.689655	2.04706	48.8506	41.3793	0.392157	1.03571	100	8500	7200	1	3							5	C5 SIN
	72	3	1	Chianciano	47	1	2	1	1	0			181	94.5	1.81	3.2761	28.8453	1.05769	110	104	62	43	108	80	87	188	0.693548	2.16092	46.2766	42.5532	0.398148	1.03867	100	8700	8000	3	2	0	0	1	3	0	3
	73	3	0	Firenze	50	1	1	1	1	0			171	63	1.71	2.9241	21.5451	0.938144	91	97	60	42	111	79	84	190	0.7	2.2619	44.2105	41.5789	0.378378	1.11111	100	8400	7900	3	24							8
	74	3	1	Castelnuovo B.ga	79	1	3	1	1	1	orto	7	166	78.5	1.66	2.7556	28.4874	0.929825	106	114	63	44	98	79	87	177	0.698413	2.03448	49.1525	44.6328	0.44898	1.06627	100	8700	7900	4	12	1	0	1	2	1	3
	75_12	3	0	Castelnuovo B.ga	29	1	6	2	1	0			159	76	1.59	2.5281	30.0621	0.853211	93	109	55	40	98	75	82	173	0.727273	2.10976	47.3988	43.3526	0.408163	1.08805	100	8200	7500	0	0							0
	76	3	0	Arcidosso (GR)	45	0	6	1	1	1	pianoforte	4	159	57	1.59	2.5281	22.5466	0.879121	80	91	52	32	100	70	67	170	0.615385	2.53731	39.4118	41.1765	0.32	1.06918	100	6700	7000	3	250							6
	78	3	0	Abbadia S. S	50	0	4	1	1	0			168	69.5	1.68	2.8224	24.6244	0.915888	98	107	52	34	93	74	75	167	0.653846	2.22667	44.9102	44.3114	0.365591	0.994048	100	7500	7400	1	5							0
	80	3	1	Castiglion d'Orcia	63	0	1	1	1	0			159	69	1.59	2.5281	27.2932	0.877358	93	106	53	38	94	73	82	167	0.716981	2.03659	49.1018	43.7126	0.404255	1.05031	100	8200	7300	3	72	0	1	1	2	1	2
	84	3	0	Asciano	58	0	1	1	1	0	uncinetto,calza	9	153	63	1.53	2.3409	26.9127	0.898148	97	108	53	41	100	71	81	171	0.773585	2.11111	47.3684	41.5205	0.41	1.11765	100	8100	7100	1	2							0
9	85	4	0	Montalcino	30	0	2	2	2	0			171	72	1.71	2.9241	24.623															0
	86	3	1	San Gimignano	38	0	2	2	2	0			151	60.8	1.51	2.2801	26.6655	0.768519	83	108	53	36	88	68	74	156	0.679245	2.10811	47.4359	43.5897	0.409091	1.03311	100	7400	6800	5	12	1	0	1	3	1	3
	87	3	1	Castelnuovo B.ga	65	0	3	1	1	0			158	55.7	1.58	2.4964	22.3121	0.907216	88	97	53	39	95	78	74	173	0.735849	2.33784	42.7746	45.0867	0.410526	1.09494	100	7400	7800	4	24	1	0	1	3	0	3
	88	3	0	Castelnuovo B.ga	59	1	2	1	2	1	orto e bosco	10	165	84.1	1.65	2.7225	30.8907	1	104	104	60	40	102	75	83	177	0.666667	2.13253	46.8927	42.3729	0.392157	1.07273	100	8300	7500	2	6							0
209	88_12	4	0	Siena	66	0	3	1	1	0			152	59	1.52	2.3104
	90_12	3	0	Sovicille	40	0	4	1	1	1	restauro mobili	20	160	47	1.6	2.56	18.3594	0.857143	72	84	49	33	102	80	76	182	0.673469	2.39474	41.7582	43.956	0.323529	1.1375	100	7600	8000	1	1							0
210	94_12	4	0	Sinalunga	30	0	1	2	2	1	palestra	7	170	65	1.7	2.89
211	97_12	4	0	Chianciano T	52	0	2	2	2	0			166	61	1.66	2.7556
212	100_12	4	0	Siena	65	1	1	1	1	0			170	77	1.7	2.89
213	103_12	4	0	Colle di Val d'Elsa	24	0	1	2	2	1	chitarra	14	157	47	1.57	2.4649
	92	3	1	Siena	76	1	3	1	1	0			163	62.5	1.63	2.6569	23.5237	0.96875	93	96	63	45	103	78	86	181	0.714286	2.10465	47.5138	43.0939	0.436893	1.11043	100	8600	7800	3	2	0	0	2	2	1	3
10	93	4	0	Sovicille	70	0	3	1	1	0			157	55	1.57	2.4649	22.3133															0
	97	3	1	Siena	76	0	3	1	2	1	cucito	7	152	67.5	1.52	2.3104	29.2157	0.894231	93	104	53	38	101	74	79	175	0.716981	2.21519	45.1429	42.2857	0.376238	1.15132	100	7900	7400	4	24	1	0	1	3	1	3
	100	3	1	Castellina in Chianti	48	0	2	1	1	0			161	76.5	1.61	2.5921	29.5128	0.824074	89	108	58	41	100	74	80	174	0.706897	2.175	45.977	42.5287	0.41	1.08075	100	8000	7400	1	6	1	1	1	3	1	3
11	101	4	0	Roma	44	0	2	2	2	0			146	53.7	1.46	2.1316	25.1923															0
12	102	4	0	Siena	76	0	1	1	1	0			150	50	1.5	2.25	22.2222															0
13	104	4	0	Asciano	78	0	4	1	1	0			158	67	1.58	2.4964	26.8386															0
	105	3	0	Sinalunga	41	1	2	1	1	0			181	86.8	1.81	3.2761	26.4949	0.95283	101	106	65	47	105	78	93	183	0.723077	1.96774	50.8197	42.623	0.447619	1.01105	100	9300	7800	1	12							0
	107_12	3	0	Poggibonsi	42	1	1	1	2	1	palestra	4	180	96	1.8	3.24	29.6296	0.890909	98	110	62	46	110	77	88	187	0.741935	2.125	47.0588	41.1765	0.418182	1.03889	100	8800	7700	2	1							0
	108	3	0	Buonconvento	24	0	2	1	2	0			156	53.9	1.56	2.4336	22.1483	0.777778	77	99	54	35	94	74	70	168	0.648148	2.4	41.6667	44.0476	0.37234	1.07692	100	7000	7400	2	12							0
	109	3	0	Poggibonsi	43	0	1	1	2	0			174	50.6	1.74	3.0276	16.7129	0.717391	66	92	50	36	103	74	74	177	0.72	2.39189	41.8079	41.8079	0.349515	1.01724	100	7400	7400	2	0.5							4
	109_12	3	0	Poggibonsi	77	0	3	1	1	0			147	60	1.47	2.1609	27.7662	0.915888	98	107	51	37	101	75	78	176	0.72549	2.25641	44.3182	42.6136	0.366337	1.19728	100	7800	7500	1	3							0
214	121_12	4	0	San Gimignano	66	0	3	1	1	0			156	84	1.56	2.4336	34.5168
215	124_12	4	0	Castelnuovo B.ga	71	0	4	1	1	1	cucito, ricamo	14	167	66	1.67	2.7889	23.6652
216	130_12	4	0	Siena	45	0	1	2	2	0			169	64	1.69	2.8561	22.4082
217	137_12	4	0	Asciano	35	0	1	1	1	0			162	67	1.62	2.6244	25.5296
	110	3	1	Cetona	58	1	2	1	1	0			174	88.5	1.74	3.0276	29.2311	0.93913	108	115	62	46	103	77	91	180	0.741935	1.97802	50.5556	42.7778	0.446602	1.03448	100	9100	7700	4	24	0	0	1	2	0	3
	111	3	1	Cetona	43	0	2	1	1	0			167	72.3	1.67	2.7889	25.9242	0.890909	98	110	62	41	110	73	84	183	0.66129	2.17857	45.9016	39.8907	0.372727	1.09581	100	8400	7300	3	36	0	1	1	3	1	1
	113	3	0	Abbadia S. S	20	1	6	1	1	0			174	68.2	1.74	3.0276	22.5261	0.928571	91	98												#VALUE!	100	100	100
	114	3	0	Poggibonsi	56	0	1	1	1	0			152	55.9	1.52	2.3104	24.1949	0.925532	87	94	46	32	105	67	72	172	0.695652	2.38889	41.8605	38.9535	0.304762	1.13158	100	7200	6700	3	12							0
14	116	4	0	Barberino V.E	59	1	2	1	1	0			157	92	1.57	2.4649	37.324															0
	117	3	1	San Gimignano	55	0	1	1	1	1	orto	3	154	61	1.54	2.3716	25.721	0.873684	83	95	54	41	97	75	76	172	0.759259	2.26316	44.186	43.6047	0.42268	1.11688	100	7600	7500	1	4	1	1	2	1	1	3
15	120	4	0	Siena	54	0	1	2	2	0			163	64	1.63	2.6569	24.0882															0
	121	3	0	Arezzo	39	1	1	1	1	1	ciclismo	4	187	80	1.87	3.4969	22.8774	0.84	84	100	57	42	106	82	79	188	0.736842	2.37975	42.0213	43.617	0.396226	1.00535	100	7900	8200	5	24							6
	122	3	0	Siena	39	0	1	1	2	0			158	110	1.58	2.4964	44.0635	0.936508	118	126	58	37	101	74	77	175	0.637931	2.27273	44	42.2857	0.366337	1.10759	100	7700	7400	2	0.5							4
16	124	4	0	Torrita di Siena	73	0	4	1	1	1	uncinetto	7	162	60	1.62	2.6244	22.8624															0
17	127	4	0	Sinalunga	44	0	1	2	2	0			155	55	1.55	2.4025	22.8928															0
	129	3	0	Poggibonsi	34	1	2	1	1	1	chitarra	20	176	73	1.76	3.0976	23.5666	0.908163	89	98	55	39	116	82	84	198	0.709091	2.35714	42.4242	41.4141	0.336207	1.125	100	8400	8200	1	12							0
	130	3	0	Buonconvento	22	0	1	1	1	0			164	59	1.64	2.6896	21.9363	0.835052	81	97	55	36	102	71	78	173	0.654545	2.21795	45.0867	41.0405	0.352941	1.05488	100	7800	7100	1	6							0
	132	3	1	Castelnuovo B.ga	44	1	1	1	1	1	moto	7	165	69	1.65	2.7225	25.3444	0.904255	85	94	59	42	103	76	82	179	0.711864	2.18293	45.8101	42.4581	0.407767	1.08485	100	8200	7600	1	24	1	1	1	2	1	3
	135	3	1	Colle di Val d'Elsa	51	0	2	1	1	0			170	73	1.7	2.89	25.2595	0.846154	88	104	57	40	96	77	79	173	0.701754	2.18987	45.6647	44.5087	0.416667	1.01765	100	7900	7700	5	12	1	0	1	2	1	2
	137	3	0	Monteriggioni	40	0	1	1	1	1	cucina	4	157	64	1.57	2.4649	25.9645	0.752381	79	105	52	37	99	72	72	171	0.711538	2.375	42.1053	42.1053	0.373737	1.08917	100	7200	7200	1	6							0
	139	3	1	Santa Fiora	66	1	3	1	1	1	bosco, orto	10	169	83	1.69	2.8561	29.0606	0.918919	102	111	61	46	105	86	92	191	0.754098	2.07609	48.1675	45.0262	0.438095	1.13018	100	9200	8600	4	12	0	0	1	2	0	3
	140	3	1	Rapolano Terme	50	1	2	1	1	1	giardinaggio	5	167	63	1.67	2.7889	22.5896	1.03297	94	91	57	39	108	78	88	186	0.684211	2.11364	47.3118	41.9355	0.361111	1.11377	100	8800	7800	5	12	0	0	1	1	1	3
	141_12	3	0	Siena	33	1	2	1	1	0			175	74	1.75	3.0625	24.1633	0.851485	86	101	59	46	119	83	88	202	0.779661	2.29545	43.5644	41.0891	0.386555	1.15429	100	8800	8300	2	2							0
	142_12	3	0	Siena	60	1	1	1	2	1	CUCITO	20	154	67	1.54	2.3716	28.251	0.850877	97	114	51	37	100	70	73	170	0.72549	2.32877	42.9412	41.1765	0.37	1.1039	100	7300	7000	2	3							0
	144_12	3	0	Colle di Val d'Elsa	40	0	2	1	1	0			156	65	1.56	2.4336	26.7094	0.941748	97	103	53	34	97	72	74	169	0.641509	2.28378	43.787	42.6036	0.350515	1.08333	100	7400	7200	1	5							0
	145_12	3	0	Tavarnelle	47	1	2	1	1	0			174	94	1.74	3.0276	31.0477	0.990826	108	109	69	46	119	85	98	204	0.666667	2.08163	48.0392	41.6667	0.386555	1.17241	100	9800	8500	1	12							0
18	146	4	0	San Gimignano	41	0	2	2	2	0			164	66	1.64	2.6896	24.539															0
	148	3	1	Colle di Val d'Elsa	32	1	2	1	2	0			166	97.5	1.66	2.7556	35.3825	0.948718	111	117	55	37	99	78	78	177	0.672727	2.26923	44.0678	44.0678	0.373737	1.06627	100	7800	7800	5	24	1	1	1	1	1	2
	149	3	1	Castiglion d'Orcia	62	1	3	1	2	1	calza	14	159	54.9	1.59	2.5281	21.7159	0.840426	79	94	52	35	93	71	77	164	0.673077	2.12987	46.9512	43.2927	0.376344	1.03145	100	7700	7100	5	5	0	1	1	1	0	2
	154	3	0	Monteroni d'Arbia	44	0	1	1	2	0			164	61	1.64	2.6896	22.68	0.89899	89	99	53	34	103	77	80	180	0.641509	2.25	44.4444	42.7778	0.330097	1.09756	100	8000	7700	2	2							0
	155	3	0	Sovicille	77	0	4	1	1	0			147	58.6	1.47	2.1609	27.1183	0.893204	92	103	49	35	88	71	73	159	0.714286	2.17808	45.9119	44.6541	0.397727	1.08163	100	7300	7100	3	7							0
	157	3	1	Monteriggioni	52	0	1	1	1	0			164	58.5	1.64	2.6896	21.7504	0.841584	85	101	50	33	94	79	75	173	0.66	2.30667	43.3526	45.6647	0.351064	1.05488	100	7500	7900	3	24	0	0	2	1	0	1
	159	3	1	Poggibonsi	75	0	2	1	1	0			156	73.2	1.56	2.4336	30.0789	0.929825	106	114	53	36	98	79	78	177	0.679245	2.26923	44.0678	44.6328	0.367347	1.13462	100	7800	7900	1	48	1	1	2	1	1	2
19	164	4	0	Siena	57	0	1	1	1	1	giardinaggio	7	166	57	1.66	2.7556	20.6852															0
20	166	4	0	Siena	69	0	3	1	1	0			159	69	1.59	2.5281	27.2932															0
21	171	4	0	Siena	70	0	3	1	1	1	cucito, maglia	21	157	57	1.57	2.4649	23.1247															0
	172	3	1	Asciano	42	0	1	1	1	0			185	96.2	1.85	3.4225	28.1081	0.943925	101	107	62	44	112	88	93	200	0.709677	2.15054	46.5	44	0.392857	1.08108	100	9300	8800	3	84	1	0	1	2	1	3
	175	3	1	Chianciano	49	0	2	1	1	0			153	51	1.53	2.3409	21.7865	0.831579	79	95	46	34	87	73	70	160	0.73913	2.28571	43.75	45.625	0.390805	1.04575	100	7000	7300	2	12	0	1	2	1	0	2
	176	3	0	Monteroni d'Arbia	41	0	1	1	1	0			163	59	1.63	2.6569	22.2063	0.894737	85	95	48	33	96	72	73	168	0.6875	2.30137	43.4524	42.8571	0.34375	1.03067	100	7300	7200	1	3							2
	177	3	1	Torrita	52	1	1	1	1	0			166	76	1.66	2.7556	27.5802	0.910891	92	101	60	46	101	76	88	177	0.766667	2.01136	49.7175	42.9379	0.455446	1.06627	100	8800	7600	5	5	1	1	1	1	0	1
22	181	4	0	Poggibonsi	55	1	2	2	2	0			178	109	1.78	3.1684	34.4022															0
	182	3	0	Monteriggioni	40	0	2	1	2	0			153	37.1	1.53	2.3409	15.8486	0.753086	61	81	45	29	90	72	74	162	0.644444	2.18919	45.679	44.4444	0.322222	1.05882	100	7400	7200	2	2							0
	184	3	1	Siena	50	1	1	1	1	1	ferro, legno	10	180	86	1.8	3.24	26.5432	0.884615	92	104	60	45	107	76	86	183	0.75	2.12791	46.9945	41.5301	0.420561	1.01667	100	8600	7600	3	2	0	0	2	0	0	3
	185	3	1	Tavernelle val di Pesa	42	0	1	1	1	0			165	59	1.65	2.7225	21.6713	0.8	76	95	54	37	100	77	75	177	0.685185	2.36	42.3729	43.5028	0.37	1.07273	100	7500	7700	3	3	0	1	2	2	0	2
	186	3	0	Castelnuovo B.ga	35	0	2	1	2	0			156	52	1.56	2.4336	21.3675	0.822222	74	90	48	33	94	70	77	164	0.6875	2.12987	46.9512	42.6829	0.351064	1.05128	100	7700	7000	2	2							5
	187	3	0	Piancastagnaio	54	0	4	1	1	0			156	57	1.56	2.4336	23.4221	0.822917	79	96	53	40	87	71	76	158	0.754717	2.07895	48.1013	44.9367	0.45977	1.01282	100	7600	7100	3	12							0
	187	3	1	Piancastagnaio	54	0	4	1	1	0			156	57	1.56	2.4336	23.4221	0.822917	79	96	53	40	87	71	76	158	0.754717	2.07895	48.1013	44.9367	0.45977	1.01282	100	7600	7100	3	12	0	1	1	4	1	4
	189	3	1	Chianciano	73	0	2	1	2	0			158	74	1.58	2.4964	29.6427	0.895238	94	105	55	37	92	66	80	158	0.672727	1.975	50.6329	41.7722	0.402174	1	100	8000	6600	5	48	1	1	1	3	1	3
	190	3	1	Siena	74	1	3	1	2	0			165	106.5	1.65	2.7225	39.1185	1.01653	123	121	65	46	108	79	92	187	0.707692	2.03261	49.1979	42.246	0.425926	1.13333	100	9200	7900	5	5	1	1	1	4	1	3
	193	3	0	Monteroni d'Arbia	38	1	1	1	2	0			169	59	1.69	2.8561	20.6575	0.903226	84	93	54	35	97	75	75	172	0.648148	2.29333	43.6047	43.6047	0.360825	1.01775	100	7500	7500	2	6							0
23	194	4	0	Siena	58	1	5	2	2	0			170	72.4	1.7	2.89	25.0519															0
	196	3	0	Abbadia S. S	33	0	2	1	1	1	uncinetto, ricamo	7	156	47.6	1.56	2.4336	19.5595	0.8	72	90	49	33	86	70	72	156	0.673469	2.16667	46.1538	44.8718	0.383721	1	100	7200	7000	1	1							0
	197	3	0	Torrita	72	1	3	1	2	1	orto	10	170	66	1.7	2.89	22.8374	0.927835	90	97	61	35	96	72	80	168	0.57377	2.1	47.619	42.8571	0.364583	0.988235	100	8000	7200	5	4							0
	199	3	0	Poggibonsi	44	0	2	1	1	0			152	59.3	1.52	2.3104	25.6666	0.807692	84	104	51	37	96	74	75	170	0.72549	2.26667	44.1176	43.5294	0.385417	1.11842	100	7500	7400	1	12							0
	200	3	0	Abbadia S. S	21	1	6	1	1	1	calcio	8	174	68.2	1.74	3.0276	22.5261	0.928571	91	98	54	37	105	83	78	188	0.685185	2.41026	41.4894	44.1489	0.352381	1.08046	100	7800	8300	3	6							?
	201	3	1	Siena	58	0	2	1	2	0	calza	5	150	61	1.5	2.25	27.1111	0.918367	90	98	52	41	96	69	74	165	0.788462	2.22973	44.8485	41.8182	0.427083	1.1	100	7400	6900	5	60	0	0	1	5	1	5
	202	3	0	Siena	67	0	3	1	2	0			152	51.5	1.52	2.3104	22.2905	0.888889	80	90	55	38	95	72	78	167	0.690909	2.14103	46.7066	43.1138	0.4	1.09868	100	7800	7200	2	36							2
24	203	4	0	Torrita di Siena	64	0	4	1	1	0	orto	14	163	86	1.63	2.6569	32.3685															0
25	206	4	0	Poggibonsi	56	0	4	1	1	0			159	57	1.59	2.5281	22.5466															0
	207	3	0	Siena	36	1	2	1	1	0			177	80	1.77	3.1329	25.5354	0.911765	93	102	60	42	107	87	85	194	0.7	2.28235	43.8144	44.8454	0.392523	1.09605	100	8500	8700	1	1							0
	208	3	1	Poggibonsi	28	1	2	1	1	1	moto	20	175	94.5	1.75	3.0625	30.8571	0.954128	104	109	63	45	110	75	91	185	0.714286	2.03297	49.1892	40.5405	0.409091	1.05714	100	9100	7500	1	60	1	0	0	2	0	2
	218	3	0	Montepulciano	54	0	4	1	1	1	maglia	12	155	79	1.55	2.4025	32.8824	0.838983	99	118	57	37	101	73	80	174	0.649123	2.175	45.977	41.954	0.366337	1.12258	100	8000	7300	1	6							1
26	219	4	0	Colle di Val d'Elsa	71	0	3	1	1	0			151	60	1.51	2.2801	26.3146															0
27	220	4	0	Chiusdino	67	0	4	1	1	1	orto	14	153	63	1.53	2.3409	26.9127															0
	223	3	1	Monteriggioni	44	1	1	1	1	1	bricolage	6	176	83	1.76	3.0976	26.7949	0.902913	93	103	60	43	109	77	81	186	0.716667	2.2963	43.5484	41.3978	0.394495	1.05682	100	8100	7700	3	2	0	0	2	2	1	3
	224	3	0	Sovicille	48	0	2	2	1	0			160	68	1.6	2.56	26.5625	0.823529	84	102	54	37	103	78	72	181	0.685185	2.51389	39.779	43.0939	0.359223	1.13125	100	7200	7800	1	12							0
	225	3	0	Poggibonsi	53	1	2	1	2	0			170	63	1.7	2.89	21.7993	0.854167	82	96	64	54	112	86	89	198	0.84375	2.22472	44.9495	43.4343	0.482143	1.16471	100	8900	8600	3	11							0
	226	3	0	Torrita	39	0	1	1	1	0			158	48.5	1.58	2.4964	19.428	0.72093	62	86	51	34	99	75	79	174	0.666667	2.20253	45.4023	43.1034	0.343434	1.10127	100	7900	7500	1	9							0
	227	3	1	Cetona	58	0	2	1	1	0			160	59	1.6	2.56	23.0469	0.848485	84	99	57	38	101	74	81	175	0.666667	2.16049	46.2857	42.2857	0.376238	1.09375	100	8100	7400	1	24	0	1	2	2	1	0
	231	3	1	Colle di Val d'Elsa	40	0	6	1	1	0			150	57	1.5	2.25	25.3333	0.848485	84	99	49	36	93	66	73	159	0.734694	2.17808	45.9119	41.5094	0.387097	1.06	100	7300	6600	1	18	0	0	1	3	1	3
	233	3	1	Siena	75	0	1	1	1	0			159	70.8	1.59	2.5281	28.0052	0.90991	101	111	56	40	95	69	80	164	0.714286	2.05	48.7805	42.0732	0.421053	1.03145	100	8000	6900	2	72	0	0	2	2	0	2
	235	3	0	Poggibonsi	59	0	3	1	1	1	uncinetto	5	167	82.5	1.67	2.7889	29.5816	0.915888	98	107	59	42	108	82	86	190	0.711864	2.2093	45.2632	43.1579	0.388889	1.13772	100	8600	8200	3	8							10
	236	3	1	Colle di Val d'Elsa	51	0	2	1	1	0			154	104	1.54	2.3716	43.8523	0.881481	119	135	59	43	105	82	84	187	0.728814	2.22619	44.9198	43.8503	0.409524	1.21429	100	8400	8200	3	18	1	1	1	2	1	1
	237	3	1	Casole d'Elsa	45	0	2	1	1	0			167	77.8	1.67	2.7889	27.8963	0.816514	89	109	53	39	105	77	79	182	0.735849	2.3038	43.4066	42.3077	0.371429	1.08982	100	7900	7700	2	24	1	1	1	3	1	3
	238	3	1	Siena	50	0	1	1	1	0			157	53.2	1.57	2.4649	21.583	0.778947	74	95	48	35	92	73	77	165	0.729167	2.14286	46.6667	44.2424	0.380435	1.05096	100	7700	7300	4	60	1	1	2	3	1	2
	243	3	0	San Gimignano	67	0	2	1	2	0			148	60.5	1.48	2.1904	27.6205	0.87	87	100	58	42	99	77	84	176	0.724138	2.09524	47.7273	43.75	0.424242	1.18919	100	8400	7700	2	2							2
	244	3	1	Sovicille	77	1	3	1	1	1	orto	70	166	100.5	1.66	2.7556	36.4712	1.05691	130	123	64	50	101	79	94	180	0.78125	1.91489	52.2222	43.8889	0.49505	1.08434	100	9400	7900	3	6	1	0	1	4	1	4
	245	3	1	Siena	53	0	4	1	1	0			149	70	1.49	2.2201	31.5301	0.927928	103	111	51	35	94	66	74	160	0.686275	2.16216	46.25	41.25	0.37234	1.07383	100	7400	6600	3	2	1	0	1	2	1	3
28	248	4	0	Colle di Val d'Elsa	70	0	4	1	1	0			152	58	1.52	2.3104	25.1039															0
29	251	4	0	Poggibonsi	79	1	4	1	1	1	orto, falegnameria	21	162	72	1.62	2.6244	27.4348															0
	254	3	1	Siena	68	1	3	1	1	1	orto, muratore	16	176	94	1.76	3.0976	30.3461	0.982456	112	114	57	47	109	82	96	191	0.824561	1.98958	50.2618	42.9319	0.431193	1.08523	100	9600	8200	1	4	1	1	2	3	1	3
	255	3	1	San Gimignano	38	0	2	1	1	0			159	58.2	1.59	2.5281	23.0212	0.886598	86	97	55	42	94	68	76	162	0.763636	2.13158	46.9136	41.9753	0.446809	1.01887	100	7600	6800	4	36	1	0	1	2	1	1
	257	3	1	Asciano	45	1	2	1	1	0			173	65.5	1.73	2.9929	21.8851	0.901099	82	91	60	42	108	84	95	192	0.7	2.02105	49.4792	43.75	0.388889	1.10983	100	9500	8400	3	12	0	1	0	0	0	3
	258	3	0	Castelnuovo B.ga	33	1	6	1	1	1	moto	5	165	65	1.65	2.7225	23.8751	0.821053	78	95	59	49	108	83	89	191	0.830508	2.14607	46.5969	43.4555	0.453704	1.15758	100	8900	8300	1	120							3
	259	3	0	Siena	89	0	3	1	2	0			161	76	1.61	2.5921	29.3199	0.773585	82	106	57	39	105	74	75	179	0.684211	2.38667	41.8994	41.3408	0.371429	1.1118	100	7500	7400	2	24							0
	262	3	0	Poggibonsi	47	1	1	1	1	0			176	97.5	1.76	3.0976	31.476	1.02727	113	110	63	43	120	87	91	207	0.68254	2.27473	43.9614	42.029	0.358333	1.17614	100	9100	8700	1	4							0
30	263	4	0	Sovicille	77	0	4	1	1	0			146	51	1.46	2.1316	23.9257															0
	265	3	1	Siena	61	1	3	1	1	1	golf	20	175	79.7	1.75	3.0625	26.0245	1	102	102	55	40	109	80	84	189	0.727273	2.25	44.4444	42.328	0.366972	1.08	100	8400	8000	4	3	0	0	1	1	0	0
	267	3	0	sinalunga	56	0	1	1	1	0			165	80	1.65	2.7225	29.3848	0.910714	102	112	54	37	104	73	76	177	0.685185	2.32895	42.9379	41.2429	0.355769	1.07273	100	7600	7300	1	3							0
	268	3	0	sovicille	32	1	2	1	2	1	ciclismo	0	176	80	1.76	3.0976	25.8264	0.843137	86	102	60	40	107	78	88	185	0.666667	2.10227	47.5676	42.1622	0.373832	1.05114	100	8800	7800	1	2							0
	273	3	0	Siena	46	0	1	1	2	1	palestra, pallavvolo	3	168	54	1.68	2.8224	19.1327	0.76087	70	92	52	38	99	78	83	177	0.730769	2.13253	46.8927	44.0678	0.383838	1.05357	100	8300	7800	2	1							0
	276	3	1	Rapolano Terme	60	1	3	1	1	1	oliveto	70	168	87.5	1.68	2.8224	31.002	0.938596	107	114	63	44	108	85	93	193	0.698413	2.07527	48.1865	44.0415	0.407407	1.14881	100	9300	8500	3	12	1	1	1	3	1	3
	278	3	1	Siena	66	0	3	1	1	0			165	84	1.65	2.7225	30.854	0.883333	106	120	52	38	103	73	80	176	0.730769	2.2	45.4545	41.4773	0.368932	1.06667	100	8000	7300	4	12	1	0	1	2	1	2
	279	3	1	Sovicille	51	1	2	2	1	0			171	79.5	1.71	2.9241	27.1879	0.901961	92	102	58	43	110	84	86	194	0.741379	2.25581	44.3299	43.299	0.390909	1.1345	100	8600	8400	4	48	0	0	2	3	1	3
	280	3	1	Monteroni d'Arbia	35	1	2	1	1	0			160	63	1.6	2.56	24.6094	0.842105	80	95	57	43	104	80	84	184	0.754386	2.19048	45.6522	43.4783	0.413462	1.15	100	8400	8000	3	6	1	0	1	2	1	2
	283	3	1	Abbadia S.S.	47	1	2	1	2	1	orto	4	174	82.5	1.74	3.0276	27.2493	0.821782	83	101	61	44	110	77	91	187	0.721311	2.05495	48.6631	41.1765	0.4	1.07471	100	9100	7700	5	4	1	0	1	4	1	3
	284	3	1	Sinalunga	39	0	1	1	1	0			153	50	1.53	2.3409	21.3593	0.875	84	96	47	37	93	74	73	167	0.787234	2.28767	43.7126	44.3114	0.397849	1.0915	100	7300	7400	4	96	1	1	1	2	1	4
31	285	4	0	Siena	64	0	3	2	2	0			154	52.5	1.54	2.3716	22.137															0												une
	287	3	0	Colle di Val d'Elsa	45	1	1	1	1	1	tennis, ciclismo	8	178	78	1.78	3.1684	24.6181	0.848485	84	99	68	43	119	86	96	205	0.632353	2.13542	46.8293	41.9512	0.361345	1.15169	100	9600	8600	1	2							0
	290	3	0	Siena	41	1	1	1	1	0			177	80	1.77	3.1329	25.5354	0.761905	80	105	58	37	108	80	80	188	0.637931	2.35	42.5532	42.5532	0.342593	1.06215	100	8000	8000	3	2							2
	292	3	0	Siena	89	1	1	1	1	0			161	57	1.61	2.5921	21.9899	0.91	91	100	59	39	101	73	76	174	0.661017	2.28947	43.6782	41.954	0.386139	1.08075	100	7600	7300	1	12							3
	293	3	1	Poggibonsi	61	0	3	1	1	1	ricamo	3	166	76.5	1.66	2.7556	27.7616	0.883495	91	103	56	40	100	79	82	179	0.714286	2.18293	45.8101	44.1341	0.4	1.07831	100	8200	7900	1	12	0	0	1	1	1	1
	294	3	1	Murlo	71	0	3	1	1	1	cucito	6	174	84.5	1.74	3.0276	27.9099	0.983333	118	120	59	41	105	84	81	189	0.694915	2.33333	42.8571	44.4444	0.390476	1.08621	100	8100	8400	4	12	0	0	1	3	1	3
	295	3	0	Montalcino	40	1	2	1	1	0			168	71.5	1.68	2.8224	25.333	0.901961	92	102	56	37	99	76	84	175	0.660714	2.08333	48	43.4286	0.373737	1.04167	100	8400	7600	2	3							2
	296	3	0	Chianciano T	49	0	2	1	2	0			160	57.5	1.6	2.56	22.4609	0.768421	73	95	51	31	94	66	74	160	0.607843	2.16216	46.25	41.25	0.329787	1	100	7400	6600	2	72							0
	298	3	0	Radda in Chianti	53	0	1	1	1	0			155	55.5	1.55	2.4025	23.1009	0.857143	84	98	50	36	97	68	74	165	0.72	2.22973	44.8485	41.2121	0.371134	1.06452	100	7400	6800	1	1							0
	299	3	1	Siena	71	0	3	1	1	0			155	64	1.55	2.4025	26.6389	0.857143	84	98	56	49	101	81	80	182	0.875	2.275	43.956	44.5055	0.485149	1.17419	100	8000	8100	4	24	1	0	1	2	1	3
	301	3	0	San Gimignano	30	0	2	1	2	1	giardinaggio	2	168	52	1.68	2.8224	18.424	0.740385	77	104	53	37	98	74	75	172	0.698113	2.29333	43.6047	43.0233	0.377551	1.02381	100	7500	7400	2	3							0
	303	3	1	Siena	52	0	1	1	1	0			153	53.5	1.53	2.3409	22.8545	0.74	74	100	53	37	92	78	72	170	0.698113	2.36111	42.3529	45.8824	0.402174	1.11111	100	7200	7800	3	2	0	1	1	3	1	3
	304	3	1	Radda in Chianti	67	1	3	1	1	1	ulivi e bosco	25	172	83.5	1.72	2.9584	28.2247	1.01887	108	106	66	48	117	82	94	199	0.727273	2.11702	47.2362	41.206	0.410256	1.15698	100	9400	8200	1	120	0	1	2	2	1	4
	305	3	0	San Gimignano	41	0	1	1	2	0			168	63	1.68	2.8224	22.3214	0.8	80	100	54	40	103	76	72	179	0.740741	2.48611	40.2235	42.4581	0.38835	1.06548	100	7200	7600	2	24							0
	308	3	0	Cetona	35	1	1	1	2	1	videogiochi	2	177	71.5	1.77	3.1329	22.8223	0.857143	84	98	57	38	110	83	88	193	0.666667	2.19318	45.5959	43.0052	0.345455	1.0904	100	8800	8300	2	4							3
	309	3	0	Sinalunga	36	1	1	1	1	1	motocross	5	189	93	1.89	3.5721	26.0351	0.933962	99	106	60	43	115	87	93	202	0.716667	2.17204	46.0396	43.0693	0.373913	1.06878	100	9300	8700	2	5							0
	310	3	1	Piancastagnaio	46	0	2	1	1	0			158	63	1.58	2.4964	25.2363	0.84466	87	103	51	37	102	69	80	171	0.72549	2.1375	46.7836	40.3509	0.362745	1.08228	100	8000	6900	5	6	1	1	1	4	0	4
	311	3	1	Sovicille	64	1	3	1	1	1	giardinaggio	42	160	64.5	1.6	2.56	25.1953	1.01075	94	93	55	43	106	74	79	180	0.781818	2.27848	43.8889	41.1111	0.40566	1.125	100	7900	7400	3	12	0	0	1	1	1	2
	312	3	0	San Gimignano	56	0	4	1	2	0			172	73	1.72	2.9584	24.6755	0.929204	105	113	58	41	113	83	83	196	0.706897	2.36145	42.3469	42.3469	0.362832	1.13953	100	8300	8300	2	2							4
	313	3	0	Barberino V.E	49	1	2	1	1	1	computer	30	180	96	1.8	3.24	29.6296	0.982301	111	113	68	44	116	88	98	204	0.647059	2.08163	48.0392	43.1373	0.37931	1.13333	100	9800	8800	1	3							2
	316	3	0	Monteriggioni	58	0	1	1	1	0			160	58.5	1.6	2.56	22.8516	0.826923	86	104	50	43	96	72	76	168	0.86	2.21053	45.2381	42.8571	0.447917	1.05	100	7600	7200	1	3							0
32	317	4	0	Lucignano val di Chiana	62	0	4	2	2	0			165	67.5	1.65	2.7225	24.7934															0
	320	3	1	Poggibonsi	49	1	2	1	1	0			169	94	1.69	2.8561	32.912	0.990741	107	108	63	44	105	81	90	186	0.698413	2.06667	48.3871	43.5484	0.419048	1.10059	100	9000	8100	3	4	1	1	3	4	1	4
	321	3	1	Siena	61	1	3	1	1	1	coltivazione olivi	30	173	97	1.73	2.9929	32.41	0.921739	106	115	63	44	105	79	92	184	0.698413	2	50	42.9348	0.419048	1.06358	100	9200	7900	1	18	0	0	1	3	1	3
	322	3	0	Torrita di Siena	41	1	2	1	2	0			175	96.2	1.75	3.0625	31.4122	1.02752	112	109	60	38	112	81	85	193	0.633333	2.27059	44.0415	41.9689	0.339286	1.10286	100	8500	8100	2	4							0
33	324	4	0	San Gimignano	75	0	4	1	1	0			165	70.5	1.65	2.7225	25.8953															0
	325	3	1	Montalcino	70	1	3	1	1	1	bosco, orto	10	173	91	1.73	2.9929	30.4053	0.973214	109	112	66	47	111	85	89	196	0.712121	2.20225	45.4082	43.3673	0.423423	1.13295	100	8900	8500	1	2	0	1	2	3	1	3
	328	3	1	Monteroni d'Arbia	68	1	3	1	2	1	bosco, orto	25	166	84	1.66	2.7556	30.4834	0.936937	104	111	62	45	102	76	91	178	0.725806	1.95604	51.1236	42.6966	0.441176	1.07229	100	9100	7600	4	6	0	1	2	2	1	3
	329	3	1	Gaiole in Chianti	29	0	3	1	1	0			156	52	1.56	2.4336	21.3675	0.78125	75	96	52	38	96	78	79	174	0.730769	2.20253	45.4023	44.8276	0.395833	1.11538	100	7900	7800	1	60	0	0	2	1	1	1
34	331	4	0	Colle di Val d'Elsa	76	0	4	1	1	0	cucito	7	157	60.5	1.57	2.4649	24.5446															0
	334	3	0	Rapolano T	52	0	2	1	1	0			153	53	1.53	2.3409	22.6409	0.981308	105	107	53	41	92	74	78	166	0.773585	2.12821	46.988	44.5783	0.445652	1.08497	100	7800	7400	1	32							4
	335	3	1	Monticiano	81	0	3	1	1	0			151	64.4	1.51	2.2801	28.2444	0.921569	94	102	54	39	92	73	79	165	0.722222	2.08861	47.8788	44.2424	0.423913	1.09272	100	7900	7300	3	24	0	0	1	5	1	5
	336	3	0	Asciano	42	1	2	1	1	0			184	100	1.84	3.3856	29.5369	0.910714	102	112	63	46	116	86	97	202	0.730159	2.08247	48.0198	42.5743	0.396552	1.09783	100	9700	8600	1	6							0
	338	3	1	Buonconvento	61	0	1	1	1	1	uncinetto	7	149	54	1.49	2.2201	24.3232	0.819048	86	105	51	38	90	68	72	158	0.745098	2.19444	45.5696	43.038	0.422222	1.0604	100	7200	6800	1	2	0	1	2	3	1	3
	339	3	0	Colle di Val d'Elsa	52	0	1	1	1	0			162	59.4	1.62	2.6244	22.6337	0.794118	81	102	49	33	91	76	69	167	0.673469	2.42029	41.3174	45.509	0.362637	1.03086	100	6900	7600	2	72							0
	339	3	1	Castelnuovo B.ga	41	0	4	1	1	0			161	78	1.61	2.5921	30.0914	0.883495	91	103	60	42	100	74	85	174	0.7	2.04706	48.8506	42.5287	0.42	1.08075	100	8500	7400	1	4	0	0	0	5	1	5
35	340	4	0	Monteroni d'Arbia	69	0	3	1	1	0			159	62	1.59	2.5281	24.5243															0
36	341	4	0	Asciano	85	1	3	1	1	1	orto	7	173	74	1.73	2.9929	24.7252															0
37	344	4	0	Poggibonsi	67	0	4	1	1	0			151	51	1.51	2.2801	22.3674															0
	347	3	0	Abbadia S. S	57	0	1	1	1	1	computer	10	158	56.5	1.58	2.4964	22.6326	0.822917	79	96	55	40	93	76	73	169	0.727273	2.31507	43.1953	44.9704	0.430108	1.06962	100	7300	7600	1	18							0
	348	3	1	Castelnuovo B.ga	76	1	2	1	1	1	oliveto, vigneto	28	165	55.5	1.65	2.7225	20.3857	0.867347	85	98	61	41	105	71	87	176	0.672131	2.02299	49.4318	40.3409	0.390476	1.06667	100	8700	7100	1	5	1	0	1	2	1	3
	349	3	1	Montepulciano	51	0	2	1	1	0			158	62	1.58	2.4964	24.8358	0.886598	86	97	56	40	95	78	86	173	0.714286	2.01163	49.711	45.0867	0.421053	1.09494	100	8600	7800	1	48	0	1	2	3	1	2
	350	3	1	Montalcino	57	0	2	1	1	0			147	56	1.47	2.1609	25.9151	0.891089	90	101	49	36	93	71	68	164	0.734694	2.41176	41.4634	43.2927	0.387097	1.11565	100	6800	7100	4	24	0	0	2	3	1	3
	351	3	1	Montalcino	46	0	2	1	2	0			158	64.5	1.58	2.4964	25.8372	0.901961	92	102	51	39	95	74	74	169	0.764706	2.28378	43.787	43.787	0.410526	1.06962	100	7400	7400	3	72	0	0	2	3	0	3
38	359	4	0	Piancastagnaio	40	0	2	2	2	0			146	56	1.46	2.1316	26.2713															0
	361	3	1	Siena	74	1	2	1	2	1	orto	14	159	77.5	1.59	2.5281	30.6554	1.01942	105	103	64	47	105	75	92	180	0.734375	1.95652	51.1111	41.6667	0.447619	1.13208	100	9200	7500	2	8	0	1	1	4	1	4
	363	3	1	Torrita	58	1	1	1	1	0			172	123.5	1.72	2.9584	41.7455	1.06452	132	124	64	49	104	80	93	184	0.765625	1.97849	50.5435	43.4783	0.471154	1.06977	100	9300	8000	1	3	0	0	1	3	0	3
39	362	4	0	Siena	58	0	2	2	2	0			172	75	1.72	2.9584	25.3515															0
40	365	4	0	Trequanda	84	0	3	1	1	1	cucito, ricamo	14	157	64	1.57	2.4649	25.9645															0
	368	3	1	Asciano	81	0	3	1	1	0			150	69.2	1.5	2.25	30.7556	1.01835	111	109	50	30	97	70	80	167	0.6	2.0875	47.9042	41.9162	0.309278	1.11333	100	8000	7000	2	12	0	1	2	2	0	3
41	369	4	0	Siena	74	0	4	1	1	1	uncinetto, maglia	14	157	66	1.57	2.4649	26.7759															0
	371	3	0	Siena	63	0	3	1	1	1	maglia	4	154	55	1.54	2.3716	23.1911	0.806122	79	98	55	36	95	74	78	169	0.654545	2.16667	46.1538	43.787	0.378947	1.0974	100	7800	7400	2	18							0
	373	3	1	Abbadia S.S.	57	0	1	1	1	0			169	74	1.69	2.8561	25.9095	0.86087	99	115	59	40	99	76	80	175	0.677966	2.1875	45.7143	43.4286	0.40404	1.0355	100	8000	7600	1	3	0	1	1	2	1	2
42	375	4	0	Colle di Val d'Elsa	70	1	4	1	1	1	orto	21	170	71	1.7	2.89																0
	376	3	1	Poggibonsi	44	0	2	1	1	0			173	87	1.73	2.9929	29.0688	0.9375	105	112	59	42	107	83	92	190	0.711864	2.06522	48.4211	43.6842	0.392523	1.09827	100	9200	8300	2	24	1	0	2	1	1	1
	383	3	0	Sovicille	43	0	2	1	1	0			176	74	1.76	3.0976	23.8895	0.882353	90	102	60	37	112	82	83	194	0.616667	2.33735	42.7835	42.268	0.330357	1.10227	100	8300	8200	3	24							0
43	384	4	0	Monteroni d'Arbia	51	0	2	2	2	0			151	57	1.51	2.2801																0
	389	3	0	Poggibonsi	37	0	2	1	1	0			166	85	1.66	2.7556	30.8463	0.972222	105	108	54	38	105	75	76	180	0.703704	2.36842	42.2222	41.6667	0.361905	1.08434	100	7600	7500	1	7							0
	393	3	0	Siena	76	0	3	1	1	0			152	65	1.52	2.3104	28.1337	0.899083	98	109	54	38	97	77	84	174	0.703704	2.07143	48.2759	44.2529	0.391753	1.14474	100	8400	7700	3	36							0
	394	3	0	Bucine	24	1	1	1	2	1	chitarra	7	175	63.5	1.75	3.0625	20.7347	0.864583	83	96	56	43	110	75	86	185	0.767857	2.15116	46.4865	40.5405	0.390909	1.05714	100	8600	7500	2	36							2
	394	3	1	Siena	52	0	2	1	1	0			160	62.5	1.6	2.56	24.4141	0.796117	82	103	56	40	96	77	81	173	0.714286	2.1358	46.8208	44.5087	0.416667	1.08125	100	8100	7700	1	2	1	1	1	1	1	1
44	397	4	0	Buonconvento	65	0	4	1	1	0			152	62	1.52	2.3104	26.8352															0
45	400	4	0	Siena	79	0	3	1	1	0			151	83	1.51	2.2801	36.4019															0
	402	3	1	Siena	75	0	3	1	1	1	cucito e ricamo	14	157	59.5	1.57	2.4649	24.1389	0.87619	92	105	51	38	90	68	72	158	0.745098	2.19444	45.5696	43.038	0.422222	1.00637	100	7200	6800	1	7	1	1	2	3	1	3
	404	3	0	Castiglion D'Orcia	60	0	2	1	1	1			162	58	1.62	2.6244	22.1003	1.02151	95	93	48	36	94	73	75	167	0.75	2.22667	44.9102	43.7126	0.382979	1.03086	100	7500	7300	1	6							0
	405	3	1	Barberino	70	0	3	1	1	0			141	56.5	1.41	1.9881	28.4191	1	102	102	49	37	85	65	72	150	0.755102	2.08333	48	43.3333	0.435294	1.06383	100	7200	6500	1	12	0	0	2	3	1	3
	408	3	1	Montalcino	68	0	3	1	2	0			162	60	1.62	2.6244	22.8624	0.857143	90	105	55	38	104	73	78	177	0.690909	2.26923	44.0678	41.2429	0.365385	1.09259	100	7800	7300	3	12	0	0	2	3	1	3
	409	3	1	Chiusdino	45	1	2	1	1	1	tiro con l'arco	7	162	65.5	1.62	2.6244	24.9581	0.96875	93	96	61	45	102	79	90	181	0.737705	2.01111	49.7238	43.6464	0.441176	1.11728	100	9000	7900	4	240	1	0	2	3	0	3
	413	3	0	Siena	54	0	1	1	1	1	giardinaggio	3	156	55.4	1.56	2.4336	22.7646	0.768421	73	95	58	42	100	72	81	172	0.724138	2.12346	47.093	41.8605	0.42	1.10256	100	8100	7200	1	24							5
	414	3	1	Abbadia S.S.	56	0	4	1	1	0			158	81.5	1.58	2.4964	32.647	0.954128	104	109	58	41	100	79	77	179	0.706897	2.32468	43.0168	44.1341	0.41	1.13291	100	7700	7900	1	60	1	0	1	3	1	3
46	415	4	0	Colle di Val d'Elsa	78	0	3	1	1	0			155	58.5	1.55	2.4025	24.3496															0
	420	3	1	Siena	38	0	2	1	1	0			158	60	1.58	2.4964	24.0346	0.88	88	100	52	36	100	74	72	174	0.692308	2.41667	41.3793	42.5287	0.36	1.10127	100	7200	7400	1	1	1	0	1	2	1	1
	423	3	0	Siena	40	0	2	1	1	0			145	56	1.45	2.1025	26.635	0.871287	88	101	45	30	88	74	72	162	0.666667	2.25	44.4444	45.679	0.340909	1.11724	100	7200	7400	1	2							0
47	424	4	0	Siena	85	0	4	1	1	0			155	63	1.55	2.4025	26.2227															0
	428	3	1	Siena	72	0	3	1	1	1	cucito	25	149	78.2	1.49	2.2201	35.2236	0.934959	115	123	59	40	94	68	76	162	0.677966	2.13158	46.9136	41.9753	0.425532	1.08725	100	7600	6800	1	2	0	1	2	1	1	1
	431	3	1	Siena	88	0	3	1	1	1	cucito	7	146	55	1.46	2.1316	25.8022	0.970297	98	101	58	41	102	73	81	175	0.706897	2.16049	46.2857	41.7143	0.401961	1.19863	100	8100	7300	4	48	1	1	2	4	1	5
	433	3	1	san Gimignano	74	0	4	1	1	0	orto/potatura/olive	42	159	85	1.59	2.5281	33.6221	0.934959	115	123	60	44	107	83	82	190	0.733333	2.31707	43.1579	43.6842	0.411215	1.19497	100	8200	8300	3	3	1	1	1	4	0	4
	435	3	1	Montriggioni	57	0	1	1	2	0			152	67	1.52	2.3104	28.9993	0.857143	90	105	55	41	98	77	75	175	0.745455	2.33333	42.8571	44	0.418367	1.15132	100	7500	7700	2	24	1	0	2	2	0	3
	436	3	1	Asciano	69	1	3	1	2	1	bricolage	40	177	92	1.77	3.1329	29.3658	0.990826	108	109	63	46	112	85	89	197	0.730159	2.21348	45.1777	43.1472	0.410714	1.11299	100	8900	8500	2	2	0	0	1	3	0	3
	438	3	0	Montepulciano	72	0	4	1	1	1	cucito e ricamo	14	150	60	1.5	2.25	26.6667															0
48	440	4	0	Chiusi	72	0	3	2	2	1	maglia e orto	21	165	77	1.65	2.7225	28.2828															0
	442	3	1	Siena	83	1	3	1	1	1	orto	21	169	82	1.69	2.8561	28.7105	0.990196	101	102	59	45	105	74	91	179	0.762712	1.96703	50.838	41.3408	0.428571	1.05917	100	9100	7400	4	8	1	1	1	3	1	3
	444	3	0	san Gimignano	38	1	2	1	1	0			178	93	1.78	3.1684	29.3524	0.870968	81	93	60	44	115	88	90	203	0.733333	2.25556	44.335	43.3498	0.382609	1.14045	100	9000	8800	1	24							0
	445	3	0	Siena	70	0	3	1	1	1	pittura	7	159	70	1.59	2.5281	27.6888	0.878505	94	107	54	38	99	70	73	169	0.703704	2.31507	43.1953	41.4201	0.383838	1.06289	100	7300	7000	1	240							0
49	447	4	0	Montepulciano	33	1	2	2	2	0			176	86	1.76	3.0976	27.7634															0
50	450	4	0	Chianciano T	82	1	3	1	1	1	orto	7	173	76	1.73	2.9929	25.3934															0
51	452	4	0	Sinalunga	59	0	2	2	2	0			160	85	1.6	2.56	33.2031															0
52	457	4	0	Siena	61	0	4	1	1	1	uncinetto, cucito	14	171	83	1.71	2.9241	28.3848															0
53	458	4	0	Siena	77	1	3	1	1	0			164	74	1.64	2.6896	27.5134															0
	459	3	1	Certaldo	53	0	3	1	1	0			161	53	1.61	2.5921	20.4467	0.836957	77	92	53	39	102	82	83	184	0.735849	2.21687	45.1087	44.5652	0.382353	1.14286	100	8300	8200	1	12	1		1	2	1	3
	464	3	1	Siena	83	0	3	1	1	1	cucito e ricamo	10	160	70	1.6	2.56	27.3437	0.881818	97	110	57	41	95	74	76	169	0.719298	2.22368	44.9704	43.787	0.431579	1.05625	100	7600	7400	4	4	0	0	1	2	1	3
54	465	4	0	Siena	84	0	4	1	1	0			148	55	1.48	2.1904	25.1096															0
	470	3	1	Colle di Val d'Elsa	60	1	2	1	1	1	vigneto	7	163	101	1.63	2.6569	38.0142	1.03571	116	112	68	49	109	77	88	186	0.720588	2.11364	47.3118	41.3978	0.449541	1.1411	100	8800	7700	1	4	0	1	1	4	1	4
	471	3	0	Castelnuovo B.ga	40	1	1	1	1	0			186	90	1.86	3.4596	26.0146	0.932039	96	103	61	39	110	84	86	194	0.639344	2.25581	44.3299	43.299	0.354545	1.04301	100	8600	8400	1	9							0
55	474	4	0	Montepulciano	56	0	1	1	1	0			156	50	1.56	2.4336	20.5457															0
	475	3	0	Siena	53	0	4	1	1	1	CUCITO	14	161	55	1.61	2.5921	21.2183	0.891304	82	92	52	36	98	75	76	173	0.692308	2.27632	43.9306	43.3526	0.367347	1.07453	100	7600	7500	1	24							0
	476	3	1	Asciano	47	1	2	1	1	1	orto	4	179	86.5	1.79	3.2041	26.9967	0.943396	100	106	65	46	115	80	90	195	0.707692	2.16667	46.1538	41.0256	0.4	1.08939	100	9000	8000	1	1	1	0	1	3	0	3
56	479	4	0	Sarteano	76	0	4	1	1	1	cucito, maglia, uncinetto	28	152	64.5	1.52	2.3104																0
	482	3	1	Montalcino	47	0	2	1	1	0			162	63.1	1.62	2.6244	24.0436	0.868687	86	99	53	39	100	73	80	173	0.735849	2.1625	46.2428	42.1965	0.39	1.0679	100	8000	7300	1	4	0	0	2	2	1	3
	484	3	1	Poggibonsi	45	0	2	1	1	0			166	80.3	1.66	2.7556	29.1407	0.910714	102	112	53	37	94	72	77	166	0.698113	2.15584	46.3855	43.3735	0.393617	1	100	7700	7200	1	2	1	0	1	3	1	3
	485	3	1	Rapolano Terme	38	1	2	1	1	1	BRIColage	4	177	88	1.77	3.1329	28.089	0.953704	103	108	59	45	110	82	90	192	0.762712	2.13333	46.875	42.7083	0.409091	1.08475	100	9000	8200	3	5	1	0	1	3	1	3
	486	3	0	Montepulciano	32	1	2	1	2	0			166	69	1.66	2.7556	25.0399	0.938776	92	98	59	38	108	73	82	181	0.644068	2.20732	45.3039	40.3315	0.351852	1.09036	100	8200	7300	2	2							0
	487	3	1	Colle di Val d'Elsa	50	0	2	1	2	0			157	64.4	1.57	2.4649	26.1268	0.837838	93	111	55	36	96	72	76	168	0.654545	2.21053	45.2381	42.8571	0.375	1.07006	100	7600	7200	2	12	0	0	1	2	1	3
	493	3	1	Colle di Val d'Elsa	65	0	3	1	1	1	maglia uncinetto	10	158	63.5	1.58	2.4964	25.4366	0.863158	82	95	57	42	99	77	84	176	0.736842	2.09524	47.7273	43.75	0.424242	1.11392	100	8400	7700	1	120	0	0	1	3	1	3
	494	3	0	Poggibonsi	40	0	2	1	2	1	CUCITO	14	155	83.5	1.55	2.4025	34.7555	0.913043	105	115	65	43	96	68	75	164	0.661538	2.18667	45.7317	41.4634	0.447917	1.05806	100	7500	6800	2	45							3
	497	3	0	Poggibonsi	29	1	2	1	1	0			183	81	1.83	3.3489	24.187	0.893204	92	103	59	41	111	86	91	197	0.694915	2.16484	46.1929	43.6548	0.369369	1.0765	100	9100	8600	1	4							3
	498	3	0	Colle di Val d'Elsa	36	1	2	1	1	1	Bricolage	2	177	67	1.77	3.1329	21.3859	0.823529	84	102	61	45	109	76	85	185	0.737705	2.17647	45.9459	41.0811	0.412844	1.0452	100	8500	7600	1	4							0
	499	3	1	Monteriggioni	51	1	2	1	1	0			173	87	1.73	2.9929	29.0688	0.925926	100	108	59	46	112	85	88	197	0.779661	2.23864	44.6701	43.1472	0.410714	1.13873	100	8800	8500	1	4	0	1	1	3	1	3
57	501	4	0	Poggibonsi	63	1	1	2	2	0			180	68.5	1.8	3.24	21.142															0
	505	3	0	Chiusdino	46	1	2	1	1	1	Viti Olivi	10	180	83.5	1.8	3.24	25.7716	0.857143	90	105	64	43	108	91	91	199	0.671875	2.18681	45.7286	45.7286	0.398148	1.10556	100	9100	9100	1	1							0	une ASINTOMATICO
	507	3	0	Siena	43	0	1	1	1	1	Karate	3	165	62	1.65	2.7225	22.7732	0.811111	73	90	50	38	95	68	74	163	0.76	2.2027	45.3988	41.7178	0.4	0.987879	100	7400	6800	1	12							0
58	509	4	0	Castelnuovo B.ga	79	0	4	1	1	1			166	56	1.66	2.7556	20.3223															0
	512	3	0	Sinalunga	35	0	1	1	1	1	computer	14	165	83.5	1.65	2.7225	30.6703	0.846154	99	117	53	35	97	79	82	176	0.660377	2.14634	46.5909	44.8864	0.360825	1.06667	100	8200	7900	1	2							0
	513	3	0	Colle di Val d'Elsa	47	0	1	1	1	0			164	53	1.64	2.6896	19.7055	0.791667	76	96	47	33	91	77	77	168	0.702128	2.18182	45.8333	45.8333	0.362637	1.02439	100	7700	7700	1	12							0
59	514	4	0	san Gimignano	66	1	3	1	1	1	orto	14	170	63	1.7	2.89	21.7993															0
	517	3	1	Poggibonsi	67	0	2	1	2	1	computer	14	165	63.3	1.65	2.7225	23.2507	0.877358	93	106	56	39	102	79	80	181	0.696429	2.2625	44.1989	43.6464	0.382353	1.09697	100	8000	7900	2	3	1	1	1	2	0	2
	518	3	0	Siena	82	1	3	1	1	1	orto	21	165	68	1.65	2.7225	24.977	1.04902	107	102	58	43	103	74	84	177	0.741379	2.10714	47.4576	41.8079	0.417476	1.07273	100	8400	7400	3	84								tremore
	519	3	0	Poggibonsi	52	1	1	1	1	0			179	130	1.79	3.2041	40.573	0.985294	134	136	64	48	120	84	94	204	0.75	2.17021	46.0784	41.1765	0.4	1.13966	100	9400	8400	1	12							0
	522	3	1	Monteroni d'Arbia	33	0	4	1	1	1	computer	7	160	65	1.6	2.56	25.3906	0.94	94	100	51	42	98	75	79	173	0.823529	2.18987	45.6647	43.3526	0.428571	1.08125	100	7900	7500	1	4	1	1	1	2	0	1
	524	3	0	Sinalunga	34	1	2	1	1	0			178	76	1.78	3.1684	23.9869	0.836957	77	92	55	42	107	86	89	193	0.763636	2.16854	46.114	44.5596	0.392523	1.08427	100	8900	8600	1	12							0
	525	3	1	Abbadia S.S.	49	1	2	1	1	0			173	85	1.73	2.9929	28.4005	0.962963	104	108	54	39	95	76	82	171	0.722222	2.08537	47.9532	44.4444	0.410526	0.988439	100	8200	7600	1	3	0	0	1	1	0	1
	527	3	0	Chiusdino	43	0	2	1	1	1	toilette gatti	7	161	124.7	1.61	2.5921	48.1077	0.858108	127	148	60	41	99	83	83	182	0.683333	2.19277	45.6044	45.6044	0.414141	1.13043	100	8300	8300	1	4							0
60	532	4	0	Siena	67	1	3	1	1	0			173	72	1.73	2.9929	24.0569															0
	534	3	1	Buonconvento	45	0	2	1	2	0			159	55.4	1.59	2.5281	21.9137	0.783505	76	97	51	40	100	77	74	177	0.784314	2.39189	41.8079	43.5028	0.4	1.11321	100	7400	7700	5	36	1	1	1	3	1	3
	536	3	0	Siena	40	0	2	1	2	0			173	97	1.73	2.9929	32.41	0.804878	99	123	55	35	103	79	76	182	0.636364	2.39474	41.7582	43.4066	0.339806	1.05202	100	7600	7900	2	3							0
	542	3	0	Colle di Val d'Elsa	45	1	1	1	1	0			185	75.5	1.85	3.4225	22.0599	0.94	94	100	62	42	114	86	88	200	0.677419	2.27273	44	43	0.368421	1.08108	100	8800	8600	1	4							0
61	549	4	0	san Gimignano	77	0	4	1	1	0			141	46	1.41	1.9881																0
	551	3	1	Montalcino	64	1	2	1	2	0			178	86	1.78	3.1684	27.143	0.962963	104	108	62	43	100	81	88	181	0.693548	2.05682	48.6188	44.7514	0.43	1.01685	100	8800	8100	2	6	1	0	2	3	0	2
	552	3	0	Radicofani	60	1	2	1	2	0			178	87	1.78	3.1684	27.4587	0.990566	105	106	64	47	119	85	87	204	0.734375	2.34483	42.6471	41.6667	0.394958	1.14607	100	8700	8500	5	6							0
	557	3	1	Sinalunga	37	1	2	1	1	0			179	88.8	1.79	3.2041	27.7145	0.970874	100	103	62	43	110	85	92	195	0.693548	2.11957	47.1795	43.5897	0.390909	1.08939	100	9200	8500	1	1	1	0	2	1	1	1
	558	3	1	Tavernelle val di Pesa	53	0	3	1	1	0			168	88.5	1.68	2.8224	31.3563	0.830645	103	124	60	41	109	81	83	190	0.683333	2.28916	43.6842	42.6316	0.376147	1.13095	100	8300	8100	3	24	0	0	1	3	1	3
	561	3	1	Piancastagnaio	54	0	2	1	1	0			160	56.8	1.6	2.56	22.1875	0.877551	86	98	53	38	100	78	77	178	0.716981	2.31169	43.2584	43.8202	0.38	1.1125	100	7700	7800	3	24	0	1	1	1	1	1
	565	3	1	San Gimignano	63	1	3	1	1	1	POTATORE	56	171	81.9	1.71	2.9241	28.0086	0.970297	98	101	60	44	105	77	93	182	0.733333	1.95699	51.0989	42.3077	0.419048	1.06433	100	9300	7700	3	18	0	0	1	3	1	3
	567	3	0	Montepulciano	37	0	2	1	1	0			159	56	1.59	2.5281	22.151	0.868132	79	91	51	36	97	69	71	166	0.705882	2.33803	42.7711	41.5663	0.371134	1.04403	100	7100	6900	1	36							4
	568	3	1	Chiusi	27	0	1	1	1	0			163	67.8	1.63	2.6569	25.5185	0.866667	91	105	51	37	91	75	81	166	0.72549	2.04938	48.7952	45.1807	0.406593	1.0184	100	8100	7500	3	24	1	1	1	2	1	3
	574	3	1	Sinalunga	34	0	1	1	1	0			168	61	1.68	2.8224	21.6128	0.742268	72	97	52	38	102	77	81	179	0.730769	2.20988	45.2514	43.0168	0.372549	1.06548	100	8100	7700	3	3	0	1	1	3	1	3
62	579	4	0	Poggibonsi	70	0	4	1	1	1	cucito, ricamo		153	57	1.53	2.3409	24.3496															0
	581	3	0	Sinalunga	56	1	2	1	1	0			171	68	1.71	2.9241	23.255	0.918367	90	98	61	42	110	88	91	198	0.688525	2.17582	45.9596	44.4444	0.381818	1.15789	100	9100	8800	1	36							0
	584	3	1	Siena	55	0	1	1	1	0			162	65	1.62	2.6244	24.7676	0.823529	84	102	56	42	92	78	82	170	0.75	2.07317	48.2353	45.8824	0.456522	1.04938	100	8200	7800	1	18	0	0	1	2	1	3
63	586	4	0	Siena	68	0	3	2	2	0			155	60	1.55	2.4025	24.974															0
	587	3	0	Monteroni d'Arbia	46	1	1	1	1	1	VIDEogiochi	7	175	60.5	1.75	3.0625	19.7551	0.784314	80	102	59	42	109	88	86	197	0.711864	2.2907	43.6548	44.6701	0.385321	1.12571	100	8600	8800	1	3							2
	588	3	0	Montepulciano	37	0	1	1	2	1	computer	12	165	51	1.65	2.7225	18.7328	0.744444	67	90	53	35	101	75	75	176	0.660377	2.34667	42.6136	42.6136	0.346535	1.06667	100	7500	7500	2	5							2
	590	3	0	Castelnuovo B.ga	39	0	2	1	2	0			160	54.5	1.6	2.56	21.2891	0.791667	76	96	50	37	96	73	71	169	0.74	2.38028	42.0118	43.1953	0.385417	1.05625	100	7100	7300	5	12							0
	594	3	0	Poggibonsi	51	1	2	1	1	1	Bricolage	7	166	70	1.66	2.7556	25.4028	0.93	93	100	63	41	111	85	88	196	0.650794	2.22727	44.898	43.3673	0.369369	1.18072	100	8800	8500	3	4							0
	598	3	1	Gaiole in Chianti	47	0	2	1	1	1	cucito	14	150	119	1.5	2.25	52.8889	0.811189	116	143	53	45	104	68	78	172	0.849057	2.20513	45.3488	39.5349	0.432692	1.14667	100	7800	6800	3	24	1	0	1	3	1	3
	600	3	0	Casole d'Elsa	37	0	2	1	1	0			164	71	1.64	2.6896	26.398	0.839623	89	106	53	41	100	75	78	175	0.773585	2.24359	44.5714	42.8571	0.41	1.06707	100	7800	7500	1	120							0
	602	3	0	Sovicille	30	0	2	1	2	0			161	52	1.61	2.5921	20.061	0.829545	73	88	55	39	102	81	82	183	0.709091	2.23171	44.8087	44.2623	0.382353	1.13665	100	8200	8100	1	48							0
	604	3	1	Monteroni d'Arbia	38	0	2	1	2	0			161	63.5	1.61	2.5921	24.4975	0.79	79	100	53	38	100	74	78	174	0.716981	2.23077	44.8276	42.5287	0.38	1.08075	100	7800	7400	3	12	1	1	1	3	1	3
64	606	4	0	Piancastagnaio	77	0	4	1	1	0			161	65	1.61	2.5921	25.0762															0
65	610	4	0	Sovicille	61	0	1	2	2	1	pianoforte	14	160	61.5	1.6	2.56																0
66	614	4	0	Rapolano Terme	69	0	3	1	1	0			155	54	1.55	2.4025																0
	617	3	1	San Casciano dei Bagni	53	0	2	1	2	0			157	59	1.57	2.4649	23.9361	0.817204	76	93	53	37	106	82	80	188	0.698113	2.35	42.5532	43.617	0.349057	1.19745	100	8000	8200	3	1	0	0	1	2	1	2
	619	3	1	Poggibonsi	53	0	2	1	1	0			166	73.5	1.66	2.7556	26.673	0.678261	78	115	57	39	101	75	85	176	0.684211	2.07059	48.2955	42.6136	0.386139	1.06024	100	8500	7500	3	6	0	0	1	3	0	1
	620	3	0	Torrita	22	1	2	1	1	0			187	88.5	1.87	3.4969	25.3081	0.944444	102	108	65	44	112	83	87	195	0.676923	2.24138	44.6154	42.5641	0.392857	1.04278	100	8700	8300	1	24							0
67	622	4	0	Siena	77	0	4	1	1	0			162	63	1.62	2.6244																0
	623	3	0	Sovicille	17	0	1	1	1	0			160	46.5	1.6	2.56	18.1641	0.873418	69	79	48	33	95	78	71	173	0.6875	2.43662	41.0405	45.0867	0.347368	1.08125	100	7100	7800	2	12							2	une ASINTOMATICO
	624	3	1	Siena	67	0	3	2	2	1	ACCUDISCE I NIPOTI	36	159	88.5	1.59	2.5281	35.0065	0.918699	113	123	61	43	98	79	77	177	0.704918	2.2987	43.5028	44.6328	0.438776	1.11321	100	7700	7900	5	3	0	0	1	3	1	3
	628	3	0	Santa Fiora	36	0	4	1	1	1	Computer	14	161	57.5	1.61	2.5921	22.1828	0.795918	78	98	52	39	106	75	76	181	0.75	2.38158	41.989	41.4365	0.367925	1.12422	100	7600	7500	1	2							2	une
	628	3	1	Poggibonsi	52	0	2	1	1	0			158	61	1.58	2.4964	24.4352	0.89899	89	99	52	39	98	60	75	158	0.75	2.10667	47.4684	37.9747	0.397959	1	100	7500	6000	1	4	0	1	1	3	1	3
	630	3	0	Castelnuovo B.ga	48	1	2	1	2	0			161	65	1.61	2.5921	25.0762	0.91	91	100	55	42	97	72	84	169	0.763636	2.0119	49.7041	42.6036	0.43299	1.04969	100	8400	7200	2	2							4	C5 SIN
	631	3	0	Arcidosso (GR)	36	1	2	1	1	0			181	93.5	1.81	3.2761	28.54	1.0495	106	101	65	48	117	85	88	202	0.738462	2.29545	43.5644	42.0792	0.410256	1.11602	100	8800	8500	1	2							0
68	635	4	0	Abbadia S. Salvatore	71	0	4	1	1	0			154	71	1.54	2.3716	29.9376															0
	636	3	1	Monteriggioni	58	0	4	1	1	0			166	62.5	1.66	2.7556	22.6811	0.811881	82	101	55	40	97	77	73	174	0.727273	2.38356	41.954	44.2529	0.412371	1.04819	100	7300	7700	1	120	0	0	1	3	1	3
	637	3	1	Barberino	73	0	3	1	2	1	orto	14	151	84	1.51	2.2801	36.8405	1.02521	122	119	56	42	106	78	75	184	0.75	2.45333	40.7609	42.3913	0.396226	1.21854	100	7500	7800	4	24	0	0	1	1	1	1
	641	3	1	Murlo	41	1	2	1	3	1	lavori in campagna	14	175	96	1.75	3.0625	31.3469	0.972727	107	110	63	49	114	88	86	202	0.777778	2.34884	42.5743	43.5644	0.429825	1.15429	100	8600	8800	3	12	0	0	1	3	1	3
	645	3	0	Radicondoli	74	1	3	1	1	0			176	80.5	1.76	3.0976	25.9879	1	106	106	61	45	109	84	83	193	0.737705	2.3253	43.0052	43.5233	0.412844	1.09659	100	8300	8400	1	12							0
69	646	4	0	Siena	54	0	1	1	1	0			154	54	1.54	2.3716	22.7694															0
	648	3	1	Sinalunga	54	0	1	1	1	1	restauro mobili	14	167	77.2	1.67	2.7889	27.6812	0.87037	94	108	58	40	108	75	87	183	0.689655	2.10345	47.541	40.9836	0.37037	1.09581	100	8700	7500	3	72	1	1	1	3	1	3
	649	3	1	Asciano	70	1	3	1	2	1	orto	7	166	72	1.66	2.7556	26.1286	0.98	98	100	59	43	98	75	83	173	0.728814	2.08434	47.9769	43.3526	0.438776	1.04217	100	8300	7500	3	2	1	1	1	3	1	3
70	652	4	0	Asciano	53	0	2	2	2	0			155	66	1.55	2.4025	27.4714															0
	654	3	0	Sinalunga	36	1	2	1	2	1	Computer	14	175	83.5	1.75	3.0625	27.2653	0.961165	99	103	62	43	106	87	82	193	0.693548	2.35366	42.487	45.0777	0.40566	1.10286	100	8200	8700	2	2							2	une
	659	3	1	Poggibonsi	81	0	3	1	2	0			148	53	1.48	2.1904	24.1965	0.88	88	100	54	40	95	70	80	165	0.740741	2.0625	48.4848	42.4242	0.421053	1.11486	100	8000	7000	2	12	0	0	1	3	1	3
71	661	4	0	Torrita	82	0	4	1	1	0			148	60	1.48	2.1904	27.3923															0
	662	3	1	Casole d'Elsa	55	0	1	1	1	1	Assiste la cognata con SLA	7	152	62	1.52	2.3104	26.8352	0.895238	94	105	54	38	98	72	78	170	0.703704	2.17949	45.8824	42.3529	0.387755	1.11842	100	7800	7200	4	12	0	0	2	3	1	3
	665	3	1	Siena	60	1	3	1	1	1	cuoco A TEMPO PERSO	10	168	79	1.68	2.8224	27.9904	0.944444	102	108	66	46	106	83	94	189	0.69697	2.01064	49.7354	43.9153	0.433962	1.125	100	9400	8300	3	36	1	1	1	2	1	2
72	670	4	0	Sovicille	70	1	3	1	1	0			167	55	1.67	2.7889	19.721															0
	671	3	1	Torrita	31	0	2	1	1	0			168	82.3	1.68	2.8224	29.1596	0.95614	109	114	53	36	100	76	75	176	0.679245	2.34667	42.6136	43.1818	0.36	1.04762	100	7500	7600	3	6	1	0	1	2	0	2
	673	3	1	Castelnuovo B.ga	73	1	3	1	1	1	POTATORE	10	171	75	1.71	2.9241	25.6489	0.9	99	110	61	45	105	87	89	192	0.737705	2.1573	46.3542	45.3125	0.428571	1.12281	100	8900	8700	1	36	0	0	2	3	1	3
73	676	4	0	Abbadia S. Salvatore	77	0	4	1	1	0			162	53.5	1.62	2.6244																0
	677	3	1	Gaiole in Chianti	79	0	3	1	1	1	ORTo	14	158	74.5	1.58	2.4964	29.843	0.929204	105	113	63	45	98	72	84	170	0.714286	2.02381	49.4118	42.3529	0.459184	1.07595	100	8400	7200	5	120	0	1	2	3	1	3
	678	3	0	Monteriggioni	55	0	1	1	2	0			162	65	1.62	2.6244	24.7676	0.935185	101	108	53	38	100	73	75	173	0.716981	2.30667	43.3526	42.1965	0.38	1.0679	100	7500	7300	2	144							0
	681	3	0	Siena	54	0	1	1	1	1	pittura	4	158	66	1.58	2.4964	26.4381	0.92233	95	103	56	38	98	71	67	169	0.678571	2.52239	39.645	42.0118	0.387755	1.06962	100	6700	7100	1	48							0
74	689	4	0	Pienza	17	0	5	2	2	0			176	71	1.76	3.0976		0.833333	85	102												0
	693	3	1	Monteroni d'Arbia	49	1	2	1	2	0			177	99	1.77	3.1329	31.6001	0.936937	104	111	63	43	108	83	87	191	0.68254	2.1954	45.5497	43.4555	0.398148	1.0791	100	8700	8300	5	12	0	0	1	3	0	3
	695	3	0	Colle di Val d'Elsa	22	1	5	1	1	1	tastiera pianoforte	4	178	84	1.78	3.1684	26.5118	0.925926	100	108	58	43	117	79	81	196	0.741379	2.41975	41.3265	40.3061	0.367521	1.10112	100	8100	7900	1	60							0
	696	3	0	Castelnuovo B.ga	46	0	2	1	1	0			170	63	1.7	2.89	21.7993	0.803922	82	102	54	40	105	78	77	183	0.740741	2.37662	42.0765	42.623	0.380952	1.07647	100	7700	7800	1	36							0
	697	3	1	Siena	37	0	2	1	2	0			167	60	1.67	2.7889	21.5139	0.802083	77	96	54	39	101	82	75	183	0.722222	2.44	40.9836	44.8087	0.386139	1.09581	100	7500	8200	5	12	0	0	1	2	1	2
	698	3	0	Monteriggioni	52	1	1	1	1	1	Bricolage	8	176	66	1.76	3.0976	21.3068	0.85567	83	97	56	39	109	73	81	182	0.696429	2.24691	44.5055	40.1099	0.357798	1.03409	100	8100	7300	2	4							0
	699	3	0	Siena	74	1	3	1	1	1	orto	14	166	83	1.66	2.7556	30.1205	0.990566	105	106	60	39	100	73	87	173	0.65	1.98851	50.289	42.1965	0.39	1.04217	100	8700	7300	1	2							2
	700	3	1	Montatione (FI)	36	0	1	1	1	0			164	70	1.64	2.6896	26.0262	0.954128	104	109	52	37	94	76	81	170	0.711538	2.09877	47.6471	44.7059	0.393617	1.03659	100	8100	7600	4	6	0	1	2	1	0	1
	701	3	1	Siena 52	52	0	1	1	1	0			167	69	1.67	2.7889	24.7409	0.782178	79	101	51	37	90	69	79	159	0.72549	2.01266	49.6855	43.3962	0.411111	0.952096	100	7900	6900	4	54	1	1	1	4	0	3
	702	3	1	Siena	59	0	3	1	1	0			161	85	1.61	2.5921	32.7919	0.886179	109	123	53	36	96	69	79	165	0.679245	2.08861	47.8788	41.8182	0.375	1.02484	100	7900	6900	4	24	1	1	1	3	1	3
	708	3	1	Siena	79	1	2	1	1	0			170	76.8	1.7	2.89	26.5744	0.953704	103	108	65	51	96	74	90	170	0.784615	1.88889	52.9412	43.5294	0.53125	1	100	9000	7400	4	48	0	1	1	4	1	3
	710	3	0	Asciano	41	1	2	1	2	0			174	73.2	1.74	3.0276	24.1776	0.91	91	100	56	37	98	78	82	176	0.660714	2.14634	46.5909	44.3182	0.377551	1.01149	100	8200	7800	2	4							2
	713	3	1	Monteroni d'Arbia	57	0	1	1	1	1	giardinaggio	14	158	55	1.58	2.4964	22.0317	0.833333	80	96	50	37	86	69	76	155	0.74	2.03947	49.0323	44.5161	0.430233	0.981013	100	7600	6900	1	12	0	1	1	2	0	3
75	716	4	0	Poggibonsi	76	0	4	1	1	0			150	69	1.5	2.25	30.6667															0
76	718	4	0	Castellina in Chianti	70	0	4	1	1	0			156	63	1.56	2.4336	25.8876															0
	723	3	1	San Gimignano	43	0	2	1	1	0			166	76	1.66	2.7556	27.5802	0.798246	91	114	57	40	100	80	88	180	0.701754	2.04545	48.8889	44.4444	0.4	1.08434	100	8800	8000	1	12	1	0	2	1	0	1
	728	3	0	Siena	56	1	1	1	1	0			174	66	1.74	3.0276	21.7994	0.969697	96	99	54	36	96	78	79	174	0.666667	2.20253	45.4023	44.8276	0.375	1	100	7900	7800	1	6							0
	729	3	0	Sarteano	63	0	3	1	1	0			175	74.5	1.75	3.0625	24.3265	0.925234	99	107	55	36	107	80	82	187	0.654545	2.28049	43.8503	42.7807	0.336449	1.06857	100	8200	8000	1	3							4
	732	3	1	Montalcino	77	0	3	1	1	1	maglia uncinetto	7	150	62.5	1.5	2.25	27.7778	0.803738	86	107	54	43	98	75	77	173	0.796296	2.24675	44.5087	43.3526	0.438776	1.15333	100	7700	7500	1	4	1	1	1	4	1	4
77	733	4	0	Siena	71	0	4	1	1	0			155	64	1.55	2.4025	26.6389															0
	740	3	0	Poggibonsi	35	1	2	1	1	0			163	82.5	1.63	2.6569	31.0512	0.942308	98	104	61	39	112	80	83	192	0.639344	2.31325	43.2292	41.6667	0.348214	1.17791	100	8300	8000	1	36							2	une
	744	3	1	Abbadia S.S.	35	1	2	1	2	0			169	99	1.69	2.8561	34.6627	0.982906	115	117	60	44	110	81	82	191	0.733333	2.32927	42.9319	42.4084	0.4	1.13018	100	8200	8100	2	1	0	0	2	2	0	2
	748	3	0	Siena	55	0	4	1	1	0			159	55	1.59	2.5281	21.7555	0.863158	82	95	53	36	100	72	72	172	0.679245	2.38889	41.8605	41.8605	0.36	1.08176	100	7200	7200	1	12							0
78	753	4	0	Siena	54	0	1	0	0	0			159	50	1.59	2.5281																0
	754	3	1	Siena	56	0	1	0	1	0			161	64.5	1.61	2.5921	24.8833	0.838095	88	105	54	39	107	80	83	187	0.722222	2.25301	44.385	42.7807	0.364486	1.16149	100	8300	8000	1	4	0	1	2	3	0	3
	756	3	0	Siena	59	1	2	1	2	0			173	79	1.73	2.9929	26.3958	0.904762	95	105	67	48	114	88	99	202	0.716418	2.0404	49.0099	43.5644	0.421053	1.16763	100	9900	8800	2	0.5							0
79	758	4	0	Siena	79	0	4	1	1	0			154	50	1.54	2.3716																0
	760	3	1	Siena	80	0	3	1	2	0			148	55	1.48	2.1904	25.1096	0.885417	85	96	54	41	92	72	74	164	0.759259	2.21622	45.122	43.9024	0.445652	1.10811	100	7400	7200	2	96	1	0	1	4	0	4
	762	3	1	Monteroni d'Arbia	52	0	2	0	1	0			154	52	1.54	2.3716	21.9261	0.808511	76	94	49	36	95	70	71	165	0.734694	2.32394	43.0303	42.4242	0.378947	1.07143	100	7100	7000	1	12	1	1	1	3	0	3
	763	3	1	San Gimignano	59	0	2	0	2	1	ricamo	7	159	91	1.59	2.5281	35.9954	0.869919	107	123	58	48	107	75	76	182	0.827586	2.39474	41.7582	41.2088	0.448598	1.14465	100	7600	7500	5	12	1	1	1	4	0	4
	766	3	1	Barberino	54	0	2	0	1	1	ricamo	4	156	50	1.56	2.4336	20.5457	0.88764	79	89	49	35	95	71	71	166	0.714286	2.33803	42.7711	42.7711	0.368421	1.0641	100	7100	7100	1	60	1	1	1	2	1	2
	767	3	0	Castelnuovo B.ga	32	0	1	1	1	0			155	48.5	1.55	2.4025	20.1873	0.833333	75	90	48	34	95	74	70	169	0.708333	2.41429	41.4201	43.787	0.357895	1.09032	100	7000	7400	2	2							4
	768	3	0	Poggibonsi	30	1	2	1	1	0			168	78	1.68	2.8224	27.6361	0.902913	93	103	58	41	107	74	84	181	0.706897	2.15476	46.4088	40.884	0.383178	1.07738	100	8400	7400	1	24							0
	769	3	0	Radda in Chianti	24	1	2	1	1	0			174	107	1.74	3.0276	35.3415	0.982759	114	116	62	45	112	77	85	189	0.725806	2.22353	44.9735	40.7407	0.401786	1.08621	100	8500	7700	1	7							0
	770	3	1	Sinalunga	81	0	3	1	2	0			151	58	1.51	2.2801	25.4375	0.875	91	104	53	38	95	71	75	166	0.716981	2.21333	45.1807	42.7711	0.4	1.09934	100	7500	7100	2	6	0	0	2	2	1	2
	771	3	1	Chiusi	57	0	2	1	1	0			144	60.5	1.44	2.0736	29.1763	0.883495	91	103	52	37	94	65	75	159	0.711538	2.12	47.1698	40.8805	0.393617	1.10417	100	7500	6500	1	12	0	1	2	1	0	1
	773	3	1	San Gimignano	80	1	3	1	2	1	ORTo	7	170	84	1.7	2.89	29.0657	0.990741	107	108	68	46	113	86	88	199	0.676471	2.26136	44.2211	43.2161	0.40708	1.17059	100	8800	8600	4	24	0	1	1	4	1	4
	775	3	1	Poggibonsi	36	0	3	1	1	1	cucito	14	161	59	1.61	2.5921	22.7615	0.783505	76	97	53	38	110	79	77	189	0.716981	2.45455	40.7407	41.7989	0.345455	1.17391	100	7700	7900	4	12	1	1	1	3	1	3
	777	3	0	Siena	33	1	1	1	1	1	Bricolage	12	172	74	1.72	2.9584	25.0135	0.82	82	100	60	43	108	78	88	186	0.716667	2.11364	47.3118	41.9355	0.398148	1.0814	100	8800	7800	1	120							0
	780	3	0	Siena	65	1	3	1	2	1	MONTAGGIO A PRESSIONE DI UN IMPASTO	10	170	80.5	1.7	2.89	27.8547	0.944444	102	108	60	44	108	80	88	188	0.733333	2.13636	46.8085	42.5532	0.407407	1.10588	100	8800	8000	2	3							2	une
	781	3	0	Gaiole in Chianti	60	0	2	1	2	0			163	49	1.63	2.6569	18.4425	0.763441	71	93	53	36	105	70	79	175	0.679245	2.21519	45.1429	40	0.342857	1.07362	100	7900	7000	2	1							2	Guyon
	784	3	0	Siena	63	1	3	1	2	1	orto	14	163	65.5	1.63	2.6569	24.6528	0.891089	90	101	60	42	104	80	85	184	0.7	2.16471	46.1957	43.4783	0.403846	1.12883	100	8500	8000	2	3							0
80	786	4	0	Siena	61	0	1	2	2	0			153	63	1.53	2.3409	26.9127															0
	788	3	0	Siena	48	1	2	2	2	1	chitarra	7	178	75.5	1.78	3.1684	23.8291	0.882353	90	102	59	40	110	84	89	194	0.677966	2.17978	45.8763	43.299	0.363636	1.08989	100	8900	8400	2	4.5							2
	790	3	1	Colle di Val d'Elsa	77	0	3	1	1	0			162	64.5	1.62	2.6244	24.577	1.07216	104	97	54	41	100	76	83	176	0.759259	2.12048	47.1591	43.1818	0.41	1.08642	100	8300	7600	3	48	1	1	1	3	1	3
	793	3	0	Poggibonsi	57	1	2	2	2	1	Bricolage	10	176	89	1.76	3.0976	28.7319	0.945455	104	110	62	44	117	87	87	204	0.709677	2.34483	42.6471	42.6471	0.376068	1.15909	100	8700	8700	1	60							0
	796	3	0	Asciano	24	0	1	1	1	0			164	53.5	1.64	2.6896	19.8914	0.797753	71	89	54	39	99	78	77	177	0.722222	2.2987	43.5028	44.0678	0.393939	1.07927	100	7700	7800	1	5							0
	798	3	1	Colle di Val d'Elsa	42	0	2	1	1	0			159	66	1.59	2.5281	26.1066	0.869159	93	107	51	39	96	72	78	168	0.764706	2.15385	46.4286	42.8571	0.40625	1.0566	100	7800	7200	3	12	1	0	1	3	1	3
	800	3	0	Gaiole in Chianti	37	1	2	1	2	0			169	76	1.69	2.8561	26.6097	0.89	89	100	57	42	102	75	90	177	0.736842	1.96667	50.8475	42.3729	0.411765	1.04734	100	9000	7500	2	96							2	une
	803	3	0	Montepulciano	22	0	2	1	1	0			151	49.7	1.51	2.2801	21.7973	0.78022	71	91	51	37	95	79	71	174	0.72549	2.4507	40.8046	45.4023	0.389474	1.15232	100	7100	7900	3	18							0
81	805	4	0	Siena	67	0	3	2	2	0			155	60	1.55	2.4025	24.974															0
	806	3	0	Siena	43	0	2	1	1	0			158	49	1.58	2.4964	19.6283	0.855556	77	90	49	33	99	69	73	168	0.673469	2.30137	43.4524	41.0714	0.333333	1.06329	100	7300	6900	3	3							0
	807	3	1	Siena	63	0	1	1	1	0			151	50.5	1.51	2.2801	22.1482	0.778947	74	95	52	34	92	71	80	163	0.653846	2.0375	49.0798	43.5583	0.369565	1.07947	100	8000	7100	1	5	1	0	1	1	0	3
	810	3	0	Monteroni d'Arbia	31	0	2	1	1	1	Computer, maglia	7	171	67.5	1.71	2.9241	23.084	0.848485	84	99	52	39	104	76	83	180	0.75	2.16867	46.1111	42.2222	0.375	1.05263	100	8300	7600	1	12							0
	812	3	1	Siena	59	0	1	1	1	0			160	53	1.6	2.56	20.7031	0.913043	84	92	51	36	95	74	79	169	0.705882	2.13924	46.7456	43.787	0.378947	1.05625	100	7900	7400	1	3	1	0	1	1	0	1
	813	3	1	Colle di Val d'Elsa	48	0	2	1	1	1	giardinaggio	7	168	71	1.68	2.8224	25.1559	0.99	99	100	56	40	104	81	76	185	0.714286	2.43421	41.0811	43.7838	0.384615	1.10119	100	7600	8100	1	12	1	1	1	3	0	3
	814	3	1	San Casciano dei Bagni	55	0	4	1	1	0			158	68.6	1.58	2.4964	27.4796	0.943396	100	106	52	39	96	72	74	168	0.75	2.27027	44.0476	42.8571	0.40625	1.06329	100	7400	7200	1	24	1	1	1	3	1	3
	816	3	0	Colle di Val d'Elsa	63	1	3	1	1	0			176	74	1.76	3.0976	23.8895	0.95	95	100	65	44	110	83	89	193	0.676923	2.16854	46.114	43.0052	0.4	1.09659	100	8900	8300	1	10							2	une
	824	3	0	Colle di Val d'Elsa	46	0	1	1	1	1	accudisce mamma handic	21	163	59.5	1.63	2.6569	22.3945	0.912088	83	91	49	34	91	82	78	173	0.693878	2.21795	45.0867	47.3988	0.373626	1.06135	100	7800	8200	1	5							5
	825	3	0	Chiusdino	77	0	3	1	1	1	uncinetto	14	143	52	1.43	2.0449	25.4291	0.88	88	100	53	36	92	63	78	155	0.679245	1.98718	50.3226	40.6452	0.391304	1.08392	100	7800	6300	1	6							0
	828	3	0	Asciano	58	0	2	1	1	1	CUCITO	14	163	62	1.63	2.6569	23.3355	0.815534	84	103	51	39	88	72	79	160	0.764706	2.02532	49.375	45	0.443182	0.981595	100	7900	7200	1	4							0
	829	3	1	Montepulciano	80	0	2	1	1	0			153	59	1.53	2.3409	25.204	0.875	91	104	61	45	86	74	81	160	0.737705	1.97531	50.625	46.25	0.523256	1.04575	100	8100	7400	1	4	1	0	1	3	1	3
	830	3	1	Castelnuovo B.ga	49	0	4	1	1	0			152	63.6	1.52	2.3104	27.5277	0.921569	94	102	51	38	87	69	79	156	0.745098	1.97468	50.641	44.2308	0.436782	1.02632	100	7900	6900	1	24	0	1	2	1	0	2
	831	3	1	Montepulciano	25	1	2	1	1	1	moto cross	21	176	89	1.76	3.0976	28.7319	0.877358	93	106	59	43	103	80	92	183	0.728814	1.98913	50.2732	43.7158	0.417476	1.03977	100	9200	8000	2	4	1	1	1	3	1	3
81	833	4	0	San Gimignano	80	0	4	1	1	0			162	57.2	1.62	2.6244	21.7955															0
	837	3	0	Siena	53	1	1	1	1	0			179	77	1.79	3.2041	24.0317	0.917526	89	97	59	42	103	84	91	187	0.711864	2.05495	48.6631	44.9198	0.407767	1.04469	100	9100	8400	1	2.5							6
	838	3	0	Asciano	55	1	1	1	2	0	orto	7	179	82.8	1.79	3.2041	25.8419	0.932692	97	104	61	44	103	81	92	184	0.721311	2	50	44.0217	0.427184	1.02793	100	9200	8100	2	2							6
	840	3	0	Torrita	58	1	3	1	2	0			176	86	1.76	3.0976	27.7634	0.918919	102	111	63	44	109	82	88	191	0.698413	2.17045	46.0733	42.9319	0.40367	1.08523	100	8800	8200	2	6							0
	841	3	1	Montepulciano	41	0	2	1	1	0			168	76	1.68	2.8224	26.9274	0.916667	88	96	54	38	101	73	76	174	0.703704	2.28947	43.6782	41.954	0.376238	1.03571	100	7600	7300	1	24	1	0	1	1	1	1
	843	3	1	Tavernelle val di Pesa	64	0	3	1	1	0			162	83.5	1.62	2.6244	31.8168	0.931034	108	116	61	43	108	83	83	191	0.704918	2.3012	43.4555	43.4555	0.398148	1.17901	100	8300	8300	3	12	1	0	2	3	0	3
	844	3	1	Poggibonsi	31	1	1	1	1	1	ORTo e potatura	14	182	68	1.82	3.3124	20.5289	0.785714	77	98	58	44	105	84	83	189	0.758621	2.27711	43.9153	44.4444	0.419048	1.03846	100	8300	8400	3	18	1	1	2	3	1	3
82	850	4	0	Buonconvento	45	0	1	2	2	0			176	69	1.76	3.0976	22.2753															0
	849	3	0	Montalcino	40	0	2	1	2	0			156	57	1.56	2.4336	23.4221	0.851064	80	94	53	40	95	76	78	171	0.754717	2.19231	45.614	44.4444	0.421053	1.09615	100	7800	7600	2	2							0
	853	3	1	Chianciano	27	0	2	1	1	0			152	45.5	1.52	2.3104	19.6936	0.776471	66	85	46	36	85	71	70	156	0.782609	2.22857	44.8718	45.5128	0.423529	1.02632	100	7000	7100	3	48	0	1	1	3	1	2
	856	3	1	Colle di Val d'Elsa	39	0	2	1	1	0	giardinaggio	7	159	59	1.59	2.5281	23.3377	0.777778	77	99	52	37	102	82	78	184	0.711538	2.35897	42.3913	44.5652	0.362745	1.15723	100	7800	8200	3	24	1	0	1	3	1	3
	859	3	1	Buonconvento	34	0	2	1	1	0			159	59	1.59	2.5281	23.3377	0.841584	85	101	51	37	100	65	71	165	0.72549	2.32394	43.0303	39.3939	0.37	1.03774	100	7100	6500	1	72	1	1	1	3	1	1
	861	3	1	Colle di Val d'Elsa	56	0	2	1	1	0			157	63.5	1.57	2.4649	25.7617	0.838384	83	99	56	41	94	73	78	167	0.732143	2.14103	46.7066	43.7126	0.43617	1.06369	100	7800	7300	1	300	1	1	1	3	1	3
	863	3	1	San Gimignano	88	0	3	1	2	0			148	65	1.48	2.1904	29.6749	0.92233	95	103	55	37	100	74	78	174	0.672727	2.23077	44.8276	42.5287	0.37	1.17568	100	7800	7400	5	36	1	1	1	5	1	5
	868	3	0	Montieri	68	1	3	1	1	0			163	88	1.63	2.6569	33.1213	0.991304	114	115	62	42	108	79	85	187	0.677419	2.2	45.4545	42.246	0.388889	1.14724	100	8500	7900	1	9							0
	873	3	1	Gaiole in Chianti	83	0	3	1	1	1	maglia uncinetto	14	151	71	1.51	2.2801	31.139	0.927928	103	111	56	44	106	75	82	181	0.785714	2.20732	45.3039	41.4365	0.415094	1.19868	100	8200	7500	3	4	0	0	1	2	0	3
	874	3	0	Chiusdino	70	1	3	1	1	1	orto	14	171	71	1.71	2.9241	24.281	0.891089	90	101	61	44	124	83	84	207	0.721311	2.46429	40.5797	40.0966	0.354839	1.21053	100	8400	8300	3	12							0
	875	3	0	Castiglion D'Orcia	46	1	2	1	1	0			175	82	1.75	3.0625	26.7755	0.971154	101	104	62	43	109	75	87	184	0.693548	2.11494	47.2826	40.7609	0.394495	1.05143	100	8700	7500	1	4							0
	879	3	0	Monteroni d'Arbia	21	0	1	1	1	0			143	41	1.43	2.0449	20.0499	0.729412	62	85	46	31	91	68	71	159	0.673913	2.23944	44.6541	42.7673	0.340659	1.11189	100	7100	6800	2	3							0
	880	3	0	Trequanda	65	0	3	1	2	0			159	49	1.59	2.5281	19.3821	0.802198	73	91	49	34	101	72	68	173	0.693878	2.54412	39.3064	41.6185	0.336634	1.08805	100	6800	7200	2	4							0
	882	3	0	Abbadia S. S	41	0	2	1	2	1	CUCITO	7	153	84	1.53	2.3409	35.8836	0.913386	116	127	51	35	96	66	75	162	0.686275	2.16	46.2963	40.7407	0.364583	1.05882	100	7500	6600	5	8							0
83	884	4	0	Monteriggioni	55	0	1	2	2	0			184	87	1.84	3.3856	25.6971															0
	885	3	0	Siena	70	0	3	1	2	0			152	55	1.52	2.3104	23.8054	0.867347	85	98	52	37	102	71	77	173	0.711538	2.24675	44.5087	41.0405	0.362745	1.13816	100	7700	7100	2	4							8
	886	3	1	Montepulciano	58	0	2	1	2	0			157	64	1.57	2.4649	25.9645	0.904762	95	105	56	39	101	75	78	176	0.696429	2.25641	44.3182	42.6136	0.386139	1.12102	100	7800	7500	2	12	1	1	1	4	1	4
	887	3	1	Montespertoli	45	0	2	1	1	0			156	76	1.56	2.4336	31.2295	0.840708	95	113	54	37	90	74	78	164	0.685185	2.10256	47.561	45.122	0.411111	1.05128	100	7800	7400	1	36	1	0	1	4	1	4
	888	3	1	Castellina in Chianti	52	1	2	1	1	1	BRIColage	7	170	64	1.7	2.89	22.1453	0.8125	78	96	66	47	109	85	90	194	0.712121	2.15556	46.3918	43.8144	0.431193	1.14118	100	9000	8500	1	240	1	1	1	3	1	3
84	889	4	0	Castel del piano	75	0	4	1	1	0			162	68	1.62	2.6244	25.9107															0
	892	3	0	Siena	50	1	1	1	1	0			175	72.5	1.75	3.0625	23.6735	0.892157	91	102	59	40	116	77	79	193	0.677966	2.44304	40.9326	39.8964	0.344828	1.10286	100	7900	7700	1	8							0
	895	3	0	Torrita	37	1	2	1	1	0			168	83	1.68	2.8224	29.4076	0.888889	96	108	60	43	109	82	84	191	0.716667	2.27381	43.9791	42.9319	0.394495	1.1369	100	8400	8200	1	1							0
	896	3	1	San Lorenzo Nuovo	44	0	1	1	1	1	maglia uncinetto	14	160	52	1.6	2.56	20.3125	0.744681	70	94	48	36	90	74	68	164	0.75	2.41176	41.4634	45.122	0.4	1.025	100	6800	7400	1	5	1	1	1	3	1	2
	898	3	0	Montepulciano	44	1	2	1	1	0			175	79	1.75	3.0625	25.7959	0.839623	89	106	60	42	113	81	83	194	0.7	2.33735	42.7835	41.7526	0.371681	1.10857	100	8300	8100	4	18							0
	901	3	1	Radicofani	36	1	2	1	1	1	moto	10	178	107	1.78	3.1684	33.771	0.925234	99	107	59	43	104	81	87	185	0.728814	2.12644	47.027	43.7838	0.413462	1.03933	100	8700	8100	1	6	0	1	2	2	0	3
	902	3	0	Colle di Val d'Elsa	66	1	3	1	2	1	orto	7	162	76	1.62	2.6244	28.959	0.895238	94	105	62	50	106	80	85	186	0.806452	2.18824	45.6989	43.0108	0.471698	1.14815	100	8500	8000	2	2							2
	907	3	1	Castel del Piano	53	0	2	1	1	0			158	69	1.58	2.4964	27.6398	0.87156	95	109	53	37	92	73	72	165	0.698113	2.29167	43.6364	44.2424	0.402174	1.0443	100	7200	7300	3	120	1	0	1	2	0	3
	908	3	0	Barberino V.E	37	1	2	1	1	1	calcio	7	169	84	1.69	2.8561	29.4107	0.925926	100	108	54	39	109	77	81	186	0.722222	2.2963	43.5484	41.3978	0.357798	1.10059	100	8100	7700	3	5							0
	909	3	0	Sovicille	43	1	2	1	1	1	Bricolage	14	176	78	1.76	3.0976	25.1808	0.855769	89	104	62	44	112	82	90	194	0.709677	2.15556	46.3918	42.268	0.392857	1.10227	100	9000	8200	4	24							2
	911	3	1	Barberino	54	0	3	1	1	0			155	61	1.55	2.4025	25.3902	0.828283	82	99	51	39	93	70	75	163	0.764706	2.17333	46.0123	42.9448	0.419355	1.05161	100	7500	7000	2	24	1	1	1	4	1	3
	912	3	0	Sinalunga	72	1	3	1	1	1	falegname	14	164	62	1.64	2.6896	23.0518	1.11111	100	90	60	41	112	87	84	199	0.683333	2.36905	42.2111	43.7186	0.366071	1.21341	100	8400	8700	3	84							2	une
	915	3	0	Chianciano T	18	0	6	1	2	0			161	45.5	1.61	2.5921	17.5533	0.786517	70	89	48	31	93	65	70	158	0.645833	2.25714	44.3038	41.1392	0.333333	0.981366	100	7000	6500	4	4							0
	917	3	0	Tavarnelle	33	1	2	1	2	1	chitarra	14	176	78	1.76	3.0976	25.1808	0.95	95	100	60	44	114	80	85	194	0.733333	2.28235	43.8144	41.2371	0.385965	1.10227	100	8500	8000	5	2							0
85	919	4	0	Abbadia S. Salvatore	73	0	4	1	1	0			156	62	1.56	2.4336	25.4767															0
	921	3	0	Montepulciano	51	1	2	1	1	0			184	97	1.84	3.3856	28.6508	0.954955	106	111	61	44	109	84	98	193	0.721311	1.96939	50.7772	43.5233	0.40367	1.04891	100	9800	8400	1	2							0
	921	3	1	Castelnuovo B.ga	42	0	2	1	1	0			166	58	1.66	2.7556	21.048	0.831461	74	89	52	38	96	72	87	168	0.730769	1.93103	51.7857	42.8571	0.395833	1.01205	100	8700	7200	3	24	1	1	1	1	1	1
	923	3	1	Monteriggioni	42	0	2	1	1	0			151	43	1.51	2.2801	18.8588	0.788235	67	85	47	35	89	67	74	156	0.744681	2.10811	47.4359	42.9487	0.393258	1.03311	100	7400	6700	1	48	0	1	1	1	0	1
	924	3	1	Colle di Val d'Elsa	42	0	2	1	1	0			155	43	1.55	2.4025	17.898	0.741176	63	85	49	37	94	77	74	171	0.755102	2.31081	43.2749	45.0292	0.393617	1.10323	100	7400	7700	1	2	1	1	1	2	0	3
	926	3	1	Chiusdino	80	1	2	1	1	0			159	75	1.59	2.5281	29.6665	0.904348	104	115	63	45	82	75	93	157	0.714286	1.68817	59.2357	47.7707	0.54878	0.987421	100	9300	7500	5	12	0	1	1	5	1	4
	927	3	1	Murlo	30	0	3	1	1	0			157	84	1.57	2.4649	34.0785	0.8	96	120	54	42	93	74	83	167	0.777778	2.01205	49.7006	44.3114	0.451613	1.06369	100	8300	7400	3	12	1	0	2	2	1	1
	929	3	0	Siena	40	1	2	1	1	0			172	57	1.72	2.9584	19.2672	0.849462	79	93												0	100	100	100	2	12							0	sospetta polineuropat alcoolica
	930	3	0	Monteriggioni	31	1	2	1	2	0			175	73	1.75	3.0625	23.8367	0.878788	87	99	55	40	98	79	85	177	0.727273	2.08235	48.0226	44.6328	0.408163	1.01143	100	8500	7900	2	3								radiale supefciale
	931	3	0	Poggibonsi	53	1	1	1	2	0			180	97	1.8	3.24	29.9383	0.900901	100	111	62	42	110	85	87	195	0.677419	2.24138	44.6154	43.5897	0.381818	1.08333	100	8700	8500	2	2							2	une
	932	3	0	Asciano	49	0	1	1	1	0			162	49	1.62	2.6244	18.6709	0.755556	68	90	51	37	94	79	74	173	0.72549	2.33784	42.7746	45.6647	0.393617	1.0679	100	7400	7900	2	2							0
	933	3	0	Montalcino	63	1	2	1	1	1	orto	7	164	69	1.64	2.6896	25.6544	0.934783	86	92	57	39	100	80	88	180	0.684211	2.04545	48.8889	44.4444	0.39	1.09756	100	8800	8000	2	3								SLA
	934	3	1	Monteriggioni	47	0	2	1	1	1	ricamo e uncinetto	5	155	45.5	1.55	2.4025	18.9386	0.852273	75	88	48	35	87	69	74	156	0.729167	2.10811	47.4359	44.2308	0.402299	1.00645	100	7400	6900	3	6	1	1	1	1	1	1
	935	3	1	Torrenieri	35	0	2	1	1	0			165	59	1.65	2.7225	21.6713	0.77551	76	98	57	40	98	85	85	183	0.701754	2.15294	46.4481	46.4481	0.408163	1.10909	100	8500	8500	4	48	1	1	2	2	1	1
	936	3	1	Roccastrada	50	0	2	1	1	1	maglia uncinetto ricamo cucito orto		162	58	1.62	2.6244	22.1003	0.932039	96	103	58	40	99	73	80	172	0.689655	2.15	46.5116	42.4419	0.40404	1.06173	100	8000	7300	1	24	1	0	2	2	1	2
	937	3	0	Chianciano T	54	0	1	1	1	0	pittura	5	166	59	1.66	2.7556	21.4109	0.787234	74	94	52	36	99	78	82	177	0.692308	2.15854	46.3277	44.0678	0.363636	1.06627	100	8200	7800	1	3							0
86	940	4	0	Castiglion D'Orcia	84	1	3	1	1	0			157	63	1.57	2.4649	25.5588															0
	941	3	1	Siena	56	0	1	1	1	0			155	50.2	1.55	2.4025	20.8949	0.902174	83	92	55	38	88	72	82	160	0.690909	1.95122	51.25	45	0.431818	1.03226	100	8200	7200	1	24	1	0	1	5	0	5
	942	3	1	Castelnuovo val di Cecina	67	0	2	2	2	1	ORTo	7	156	84	1.56	2.4336	34.5168	0.895652	103	115	61	44	97	79	90	176	0.721311	1.95556	51.1364	44.8864	0.453608	1.12821	100	9000	7900	2	24	1	0	2	2	1	2
87	949	4	0	Torrita	38	0	1	1	1	0			153	58	1.53	2.3409	24.7768															0
	950	3	0	San Gimignano	54	1	2	1	1	1	orto	4	172	81	1.72	2.9584	27.3797	0.932039	96	103	55	42	115	90	95	205	0.763636	2.15789	46.3415	43.9024	0.365217	1.19186	100	9500	9000	1	5								STC
	954	3	0	Sinalunga	24	1	2	1	1	1	moto	14	177	86	1.77	3.1329	27.4506	0.864865	96	111	60	43	110	86	88	196	0.716667	2.22727	44.898	43.8776	0.390909	1.10734	100	8800	8600	1	5								toracico lungo
	956	3	1	Sinalunga	32	1	2	1	1	0			170	96	1.7	2.89	33.218	0.912281	104	114	60	41	104	83	79	187	0.683333	2.36709	42.246	44.385	0.394231	1.1	100	7900	8300	1	6	1	1	2	2	0	3
	963	3	1	Sovicille	40	0	1	1	1	0			162	60	1.62	2.6244	22.8624	0.846939	83	98	57	43	105	82	77	187	0.754386	2.42857	41.1765	43.8503	0.409524	1.15432	100	7700	8200	3	2	1	0	1	1	0	1
	964	3	0	Castellina in Chianti	50	1	2	1	2	0			175	87	1.75	3.0625	28.4082	0.990196	101	102	88	40	112	78	88	190	0.454545	2.15909	46.3158	41.0526	0.357143	1.08571	100	8800	7800	2	12							2	une
	970	3	1	Siena	63	0	4	1	1	1	giardinaggio	7	152	60	1.52	2.3104	25.9695	0.834951	86	103	54	39	101	69	73	170	0.722222	2.32877	42.9412	40.5882	0.386139	1.11842	100	7300	6900	3	36	0	0	2	3	0	4
	972	3	0	San Giovanni D'Asso	42	1	1	1	2	1	PORTIERE		169	82	1.69	2.8561	28.7105	0.932039	96	103	57	44	109	75	102	184	0.77193	1.80392	55.4348	40.7609	0.40367	1.08876	100	10200	7500	2	2							0
	977	3	1	San Gimignano	39	0	1	1	2	0			165	67	1.65	2.7225	24.6097	0.896226	95	106	49	32	96	71	73	167	0.653061	2.28767	43.7126	42.515	0.333333	1.01212	100	7300	7100	2	3	0	0	1	2	0	2
	979	3	1	Monteroni d'Arbia	80	1	3	1	1	0			159	89	1.59	2.5281	35.2043	0.896	112	125	57	43	106	68	84	174	0.754386	2.07143	48.2759	39.0805	0.40566	1.09434	100	8400	6800	1	2	0	0	1	1	1	3
	982	3	0	San Gimignano	43	0	4	1	2	0			166	72	1.66	2.7556	26.1286	0.733945	80	109	57	38	102	81	81	183	0.666667	2.25926	44.2623	44.2623	0.372549	1.10241	100	8100	8100	2	12							0
	984	3	1	Poggibonsi	53	0	4	1	1	1	giardinaggio	5	157	63.5	1.57	2.4649	25.7617	0.857143	84	98	56	39	94	70	77	164	0.696429	2.12987	46.9512	42.6829	0.414894	1.04459	100	7700	7000	3	120	1	1	1	3	1	4
	985	3	1	Chiusi	75	0	3	1	2	0			154	68	1.54	2.3716	28.6726	0.908163	89	98	57	42	102	73	78	175	0.736842	2.24359	44.5714	41.7143	0.411765	1.13636	100	7800	7300	5	24	0	1	1	5	0	4
88	986	4	0	Asciano	63	0	1	0	0	0			172	79	1.72	2.9584	26.7036															0
	990	3	0	Sovicille	43	1	2	1	1	0			172	79	1.72	2.9584	26.7036	0.88	88	100	62	40	104	78	94	182	0.645161	1.93617	51.6484	42.8571	0.384615	1.05814	100	9400	7800	3	2							0
	991	3	0	Siena	31	0	1	2	2	1	manicure	6	171	78	1.71	2.9241	26.6749	0.81982	91	111	55	38	105	79	74	184	0.690909	2.48649	40.2174	42.9348	0.361905	1.07602	100	7400	7900	2	6							5	radicolopatia emg neg
	997	3	0	Poggibonsi	51	1	2	1	2	0			182	78.5	1.82	3.3124	23.6988	0.861386	87	101	63	44	127	88	87	215	0.698413	2.47126	40.4651	40.9302	0.346457	1.18132	100	8700	8800	2	1							0
	998	3	1	Radicofani	57	0	2	2	2	1	uncinetto	5	160	54	1.6	2.56	21.0937	0.865979	84	97	53	42	104	72	76	176	0.792453	2.31579	43.1818	40.9091	0.403846	1.1	100	7600	7200	5	2	1	1	1	5	0	3
89	999	4	0	San Gimignano	50	0	2	2	2	0			155	59	1.55	2.4025	24.5578															0
	1000	3	0	Poggibonsi	41	1	1	1	1	1	MOTo	10	183	81.4	1.83	3.3489	24.3065	0.838095	88	105	63	44	117	83	82	200	0.698413	2.43902	41	41.5	0.376068	1.0929	100	8200	8300	3	24							0
	1001	3	0	Siena	58	1	1	1	1	0			180	83	1.8	3.24	25.6173	0.911504	103	113	59	43	112	84	86	196	0.728814	2.27907	43.8776	42.8571	0.383929	1.08889	100	8600	8400	1	24							0
90	1003	4	0	Siena	81	0	4	1	1	0			152	55.5	1.52	2.3104	24.0218															0
	1005	3	0	Poggibonsi	66	1	3	1	1	1	orto	7	167	75.5	1.67	2.7889	27.0716	0.916667	99	108	62	42	108	87	86	195	0.677419	2.26744	44.1026	44.6154	0.388889	1.16766	100	8600	8700	1	6							2	une
	1006	3	0	Siena	72	0	3	1	1	0			156	66	1.56	2.4336	27.1203	0.931373	95	102	56	39	97	75	79	172	0.696429	2.17722	45.9302	43.6047	0.402062	1.10256	100	7900	7500	3	18							0
	1007	3	0	Castellina in Chianti	47	0	1	1	2	0			162	73.4	1.62	2.6244	27.9683	0.873874	97	111	53	37	101	66	68	167	0.698113	2.45588	40.7186	39.521	0.366337	1.03086	100	6800	6600	2	12							0
	1012	3	0	Siena	35	0	6	1	1	0			159	77	1.59	2.5281	30.4577	0.880734	96	109	61	38	102	76	83	178	0.622951	2.14458	46.6292	42.6966	0.372549	1.1195	100	8300	7600	1	72							5	PNP ALCOLICA
91	1017	4	0	Siena	82	0	4	1	1	0			147	47	1.47	2.1609	21.7502															0
	1020	3	0	Abbadia S. S	49	1	1	1	1	0	giardinaggio e bricolage	14	181	76	1.81	3.2761	23.1983	0.89899	89	99	57	39	115	82	87	197	0.684211	2.26437	44.1624	41.6244	0.33913	1.0884	100	8700	8200	1	3							0
	1023	3	1	Siena	92	0	4	1	1	0			151	69	1.51	2.2801	30.2618	0.981481	106	108	58	41	95	63	80	158	0.706897	1.975	50.6329	39.8734	0.431579	1.04636	100	8000	6300	1	2	0	0	1	4	0	4
	1025	3	0	Monteroni d'Arbia	45	1	2	1	2	0			175	100	1.75	3.0625	32.6531	0.95614	109	114	62	42	114	82	91	196	0.677419	2.15385	46.4286	41.8367	0.368421	1.12	100	9100	8200	2	12								RADIALE
	1026	3	0	Siena	39	1	1	1	2	1	palestra	5	190	92	1.9	3.61	25.4848	0.921569	94	102	58	39	100	86	88	186	0.672414	2.11364	47.3118	46.2366	0.39	0.978947	100	8800	8600	2	0.5								rADIALE
	1027	3	0	Colle di Val d'Elsa	15	0	5	1	1	1	pallavolo	30	181	81	1.81	3.2761	24.7245	0.790909	87	110	55	42	107	81	64	188	0.763636	2.9375	34.0426	43.0851	0.392523	1.03867	100	6400	8100	3	1							0
	1030	3	1	Siena	69	1	3	1	1	0		10	162	74	1.62	2.6244	28.1969	0.959184	94	98	58	41	97	69	84	166	0.706897	1.97619	50.6024	41.5663	0.42268	1.02469	100	8400	6900	3	48	1	0	1	3	0	3
	1032	3	1	Asciano	58	1	2	1	1	0	ORTo	7	196	169	1.96	3.8416	43.9921	1.02597	158	154	66	51	110	90	102	200	0.772727	1.96078	51	45	0.463636	1.02041	100	10200	9000	1	6	1	0	1	3	0	3
	1033	3	0	Siena	62	0	3	1	1	1	CUCITO	7	145	46	1.45	2.1025	21.8787	0.78125	75	96	49	33	87	67	70	154	0.673469	2.2	45.4545	43.5065	0.37931	1.06207	100	7000	6700	1	2							0
	1037	3	1	Siena	43	0	2	1	1	0			153	56.5	1.53	2.3409	24.136	0.829787	78	94	49	40	91	75	79	166	0.816327	2.10127	47.5904	45.1807	0.43956	1.08497	100	7900	7500	3	6	1	1	2	2	0	2
	1038	3	0	Sovicille	44	0	2	1	1	1	Ricamo	7	172	65	1.72	2.9584	21.9713	0.765306	75	98	52	37	90	74	69	164	0.711538	2.37681	42.0732	45.122	0.411111	0.953488	100	6900	7400	3	6							0
92	1039	4	0	Rapolano T	60	0	2	2	2	0			148	58	1.48	2.1904	26.4792															0
	1041	3	1	San Quirico d'Orcia	81	1	2	1	1	0			165	64	1.65	2.7225	23.5078	0.94	94	100	61	42	101	72	87	173	0.688525	1.98851	50.289	41.6185	0.415842	1.04848	100	8700	7200	3	6	1	0	1	4	0	4
	1042	3	1	Montepulciano	42	1	2	1	1	0			193	111	1.93	3.7249	29.7995	1.00893	113	112	66	47	115	89	100	204	0.712121	2.04	49.0196	43.6275	0.408696	1.05699	100	10000	8900	1	3	1	1	2	3	0	2
	1045	3	1	Castiglion d'Orcia	45	1	1	1	1	0			190	92	1.9	3.61	25.4848	0.953271	102	107	62	42	110	89	91	199	0.677419	2.18681	45.7286	44.7236	0.381818	1.04737	100	9100	8900	4	48	1	1	2	2	0	2
	1048	3	0	Barberino V.E	63	1	2	1	1	1	orto	14	163	75	1.63	2.6569	28.2284	0.99	99	100	61	44	97	75	92	172	0.721311	1.86957	53.4884	43.6047	0.453608	1.05521	100	9200	7500	1	18							4
	1050	3	1	Abbadia S.S.	53	1	2	1	1	0			160	71	1.6	2.56	27.7344	0.979592	96	98	56	43	96	79	87	175	0.767857	2.01149	49.7143	45.1429	0.447917	1.09375	100	8700	7900	1	8	0	1	1	4	0	4
	1054	3	0	Colle di Val d'Elsa	58	0	2	1	1	1	Ricamo	14	144	58.2	1.44	2.0736	28.0671	0.897959	88	98	56	38	89	75	82	164	0.678571	2	50	45.7317	0.426966	1.13889	100	8200	7500	1	10							0
93	1057	4	0	Siena	80	0	4	1	1	0			145	54	1.45	2.1025	25.6837															0
94	1059	4	0	Chiusdino	71	0	3	1	1	0			166	73	1.66	2.7556	26.4915															0
95	1061	4	0	Poggibonsi	84	1	3	1	1	0			162	76	1.62	2.6244																0
	1063	3	1	Monteroni d'Arbia	56	1	2	1	2	0			176	79	1.76	3.0976	25.5036	0.979798	97	99	59	44	105	78	89	183	0.745763	2.05618	48.6339	42.623	0.419048	1.03977	100	8900	7800	2	3	1	0	1	3	0	3
	1064	3	1	Siena	83	1	3	1	1	1	oRTo	7	166	73	1.66	2.7556	26.4915	0.836538	87	104	59	43	105	73	86	178	0.728814	2.06977	48.3146	41.0112	0.409524	1.07229	100	8600	7300	1	18	1	0	1	4	1	4
	1066	3	1	Sovicille	77	1	3	2	2	1	oRTo	7	167	77	1.67	2.7889	27.6095	0.919643	103	112	67	45	98	73	93	171	0.671642	1.83871	54.386	42.6901	0.459184	1.02395	100	9300	7300	5	36	0	0	1	4	0	5
	1067	3	1	Poggibonsi	68	0	3	1	1	0			154	58	1.54	2.3716	24.4561	0.89011	81	91	56	38	99	74	77	173	0.678571	2.24675	44.5087	42.7746	0.383838	1.12338	100	7700	7400	1	1	1	1	1	3	0	3
	1074	3	1	Monteroni d'Arbia	54	1	1	1	1	1	ORTo	7	171	80.6	1.71	2.9241	27.564	0.950495	96	101	60	42	104	80	88	184	0.7	2.09091	47.8261	43.4783	0.403846	1.07602	100	8800	8000	1	2	1	0	3	2	0	2
	1076	3	0	Siena	41	1	1	1	1	1	Barman	24	175	66	1.75	3.0625	21.551	0.871287	88	101	57	43	114	80	82	194	0.754386	2.36585	42.268	41.2371	0.377193	1.10857	100	8200	8000	1	6							0	RADIColopatia emg neg
	1077	3	1	Gaiole in Chianti	38	0	1	1	2	0			154	53.2	1.54	2.3716	22.4321	0.866667	78	90	47	36	97	76	73	173	0.765957	2.36986	42.1965	43.9306	0.371134	1.12338	100	7300	7600	5	60	1	1	1	3	1	3
96	1078	4	0	Cetona	72	1	3	1	1	0			174	79	1.74	3.0276	26.0933															0
	1080	3	0	Gaiole in Chianti	45	1	2	1	1	1	BICI E MOTO	10	180	109	1.8	3.24	33.642	0.982609	113	115	68	48	119	89	90	208	0.705882	2.31111	43.2692	42.7885	0.403361	1.15556	100	9000	8900	1	3							0
	1081	3	0	Chiusi	44	0	2	1	1	0			163	62	1.63	2.6569	23.3355	0.752475	76	101	53	44	109	81	81	190	0.830189	2.34568	42.6316	42.6316	0.40367	1.16564	100	8100	8100	1	12							0
	1087	3	1	Monteroni d'Arbia	57	0	2	1	1	0			155	64.5	1.55	2.4025	26.847	0.947917	91	96	55	41	91	66	78	157	0.745455	2.01282	49.6815	42.0382	0.450549	1.0129	100	7800	6600	4	4	0	0	1	3	1	3
	1088	3	0	Sinalunga	55	0	1	1	1	0			163	70	1.63	2.6569	26.3465	0.817308	85	104	53	35	105	73	75	178	0.660377	2.37333	42.1348	41.0112	0.333333	1.09202	100	7500	7300	1	4							2	une
	1092	3	0	Siena	78	0	3	1	1	1	maglia	4	140	65	1.4	1.96	33.1633	0.886792	94	106	56	37	96	72	82	168	0.660714	2.04878	48.8095	42.8571	0.385417	1.2	100	8200	7200	4	4							0
97	1093	4	0	Siena	71	1	3	2	2	1	Orto	14	171	81.5	1.71	2.9241	27.8718															0
98	1098	4	0	Monteriggioni	74	0	4	1	1	0			155	55	1.55	2.4025	22.8928															0
99	1109	4	0	Poggibonsi	68	0	3	2	2	0			151	62	1.51	2.2801																0
100	1112	4	0	Monteroni	83	1	3	1	1	0			160	62	1.6	2.56																0
	1120	3	0	Sinalunga	26	1	2	1	1	0			178	66.5	1.78	3.1684	20.9885	0.907216	88	97	56	42	115	84	83	199	0.75	2.39759	41.7085	42.2111	0.365217	1.11798	100	8300	8400	4	1							0
101	1131	4	0	Colle di Val d'Elsa	66	0	4	1	1	0			150	59	1.5	2.25																0
	1139	3	0	Casole d'Elsa	60	0	3	1	2	0			161	63	1.61	2.5921	24.3046	0.836538	87	104	53	36	99	86	75	185	0.679245	2.46667	40.5405	46.4865	0.363636	1.14907	100	7500	8600	2	8							0
	1140	3	0	Chiusi	45	1	2	1	2	1	Bricolage	7	178	87.2	1.78	3.1684	27.5218	0.95283	101	106	65	46	114	92	87	206	0.707692	2.36782	42.233	44.6602	0.403509	1.1573	100	8700	9200	2	2							0
102	1143	4	0	San Gimignano	65	0	3	1	1	0			170	57	1.7	2.89																0
	1144	3	0	Siena	48	0	1	1	2	1	maglia	7	164	53	1.64	2.6896	19.7055	0.736842	70	95	50	34	101	74	70	175	0.68	2.5	40	42.2857	0.336634	1.06707	100	7000	7400	2	9							0
	1145	3	0	Castellina in Chianti	65	1	3	1	2	1	Bricolage	7	172	95	1.72	2.9584	32.112	0.991379	115	116	56	42	109	76	78	185	0.75	2.37179	42.1622	41.0811	0.385321	1.07558	100	7800	7600	2	12							0
	1146	3	0	San Gimi	29	0	2	1	1	1	pittura	7	165	50	1.65	2.7225	18.3655	0.820225	73	89	52	35	100	73	75	173	0.673077	2.30667	43.3526	42.1965	0.35	1.04848	100	7500	7300	1	1							3	RADIALE
	1148	3	0	San Gimi	51	1	2	1	1	0			180	109	1.8	3.24	33.642	0.965217	111	115	68	46	110	94	85	204	0.676471	2.4	41.6667	46.0784	0.418182	1.13333	100	8500	9400	1	60							2	une
	1150	3	0	Sovicille	46	0	1	1	1	0			166	78	1.66	2.7556	28.306	0.864078	89	103	55	40	105	73	79	178	0.727273	2.25316	44.382	41.0112	0.380952	1.07229	100	7900	7300	1	3							0
	1152	3	0	Chiusi	51	1	2	1	1	0			170	62	1.7	2.89	21.4533	1.01053	96	95	57	42	104	77	83	181	0.736842	2.18072	45.8564	42.5414	0.403846	1.06471	100	8300	7700	1	12							0
103	1157	4	0	Trequanda	63	1	3	2	2	1	Olivi	21	167	75	1.67	2.7889	26.8923															0
104	1158	4	0	Asciano	73	1	3	1	1	0			175	73	1.75	3.0625	23.8367															0
	1161	3	0	Siena	69	1	3	1	2	0			164	69	1.64	2.6896	25.6544	0.932039	96	103	58	41	107	77	83	184	0.706897	2.21687	45.1087	41.8478	0.383178	1.12195	100	8300	7700	2	5							0
105	1163	4	0	San Gimignano	77	1	3	1	1	0			168	73.5	1.68	2.8224																0
	1171	3	0	Monteriggioni	35	0	2	2	2	0			173	66.2	1.73	2.9929	22.119	0.847826	78	92	56	44	115	81	77	196	0.785714	2.54545	39.2857	41.3265	0.382609	1.13295	100	7700	8100	2	12							0
	1174	3	0	Monteriggioni	55	1	2	1	1	0			167	68	1.67	2.7889	24.3824	0.93	93	100	57	43	101	82	89	183	0.754386	2.05618	48.6339	44.8087	0.425743	1.09581	100	8900	8200	3	0.5							0
	1177	3	0	Montepulciano	32	1	1	1	1	0			165	65	1.65	2.7225	23.8751	0.85	85	100	62	40	111	78	86	189	0.645161	2.19767	45.5026	41.2698	0.36036	1.14545	100	8600	7800	1	2							0
	1181	3	0	San Gimi	60	1	2	1	2	0			171	91	1.71	2.9241	31.1207	0.99115	112	113	65	46	109	89	88	198	0.707692	2.25	44.4444	44.9495	0.422018	1.15789	100	8800	8900	2	180							0
106	1192	4	0	Siena	66	0	2	1	1	0			158	62	1.58	2.4964	24.8358															0
107	1193	4	0	Abbadia S. Salvatore	77	1	3	1	1	0			176	77	1.76	3.0976	24.858															0
	1195	3	0	Siena	57	1	1	1	2	0			170	90.2	1.7	2.89	31.2111	1	109	109	60	45	114	83	82	197	0.75	2.40244	41.6244	42.132	0.394737	1.15882	100	8200	8300	2	12							0
	1196	3	0	Poggibonsi	43	1	1	1	1	1	officina	4	178	96.5	1.78	3.1684	30.457	1	107	107	65	42	110	87	92	197	0.646154	2.1413	46.7005	44.1624	0.381818	1.10674	100	9200	8700	4	4							2
108	1199	4	0	Monteroni d'Arbia	81	0	4	1	1	0			156	64	1.56	2.4336	26.2985															0
109	1201	4	0	Castelnuovo B.ga	37	0	1	2	2	0			158	56	1.58	2.4964	22.4323															0
	1204	3	0	Piancastagnaio	58	1	2	1	1	0			170	81	1.7	2.89	28.0277	0.92233	95	103	63	45	113	80	90	193	0.714286	2.14444	46.6321	41.4508	0.39823	1.13529	100	9000	8000	2	5							0
	1210	3	0	Asciano	70	0	3	1	1	0			150	60	1.5	2.25	26.6667	0.892157	91	102	52	37	99	72	69	171	0.711538	2.47826	40.3509	42.1053	0.373737	1.14	100	6900	7200	1	4							0
	1219	3	0	Murlo	76	1	3	1	1	1	orto		176	81	1.76	3.0976	26.1493	0.914286	96	105	63	46	103	81	88	184	0.730159	2.09091	47.8261	44.0217	0.446602	1.04545	100	8800	8100	1	6							3
110	1220	4	0	Poggibonsi	82	0	3	1	1	0			155	66	1.55	2.4025	27.4714
	1221	3	0	Siena	56	0	1	2	2	0			162	67	1.62	2.6244	25.5296	0.923077	96	104	57	40	105	76	77	181	0.701754	2.35065	42.5414	41.989	0.380952	1.11728	100	7700	7600	2	3							0
111	1226	4	0	Asciano	42	0	1	1	1	0			165	81	1.65	2.7225	29.7521
	1232	3	0	Asciano	41	1	2	1	2	0			174	73	1.74	3.0276	24.1115	0.864078	89	103	57	42	107	77	83	184	0.736842	2.21687	45.1087	41.8478	0.392523	1.05747	100	8300	7700	2	8							2	une
	1237	3	0	Siena	29	0	2	1	2	0			165	64.5	1.65	2.7225	23.6915	0.816327	80	98	54	40	105	80	76	185	0.740741	2.43421	41.0811	43.2432	0.380952	1.12121	100	7600	8000	2	4							0
	1242	3	0	Monteriggioni	54	1	1	1	1	0			172	77.8	1.72	2.9584	26.298	1	97	97	61	46	105	81	84	186	0.754098	2.21429	45.1613	43.5484	0.438095	1.0814	100	8400	8100	1	6							0	radicolopatia emg neg
	1243	3	0	Monteroni d'Arbia	49	0	2	1	1	1			160	63	1.6	2.56	24.6094	0.852941	87	102	57	33	96	70	79	166	0.578947	2.10127	47.5904	42.1687	0.34375	1.0375	100	7900	7000	3	3							0
	1245	3	0	Siena	69	1	3	2	2	1	BRIColage	2	177	74.5	1.77	3.1329	23.7799	0.93	93	100	60	45	104	84	83	188	0.75	2.26506	44.1489	44.6809	0.432692	1.06215	100	8300	8400	2	6							0
112	1247	4	0	Poggibonsi	49	0	2	1	1	0			163	56	1.63	2.6569	21.0772
	1250	3	0	Torrita	59	0	1	1	1	0			161	55	1.61	2.5921	21.2183	0.894737	85	95	55	37	89	74	78	163	0.672727	2.08974	47.8528	45.3988	0.41573	1.01242	100	7800	7400	1	2							0
113	1258	4	0	Siena	46	0	1	1	1	0			168	64	1.68	2.8224	22.6757																			1	6							9
114	1259	4	0	Sinalunga	36	0	1	1	1	0			163	63	1.63	2.6569	23.7118																			1	3							9
	1263	3	0	Radda in Chianti	44	0	1	1	1	0			165	56.6	1.65	2.7225	20.7897	0.923913	85	92	52	37	101	82	86	183	0.711538	2.12791	46.9945	44.8087	0.366337	1.10909	100	8600	8200	1	4							0
115	1266	4	0	Poggibonsi	74	0	4	1	1	0			150	57	1.5	2.25	25.3333																			1	6							4
	1270	3	0	Poggibonsi	19	0	1	1	2	0			160	46	1.6	2.56	17.9687	0.758621	66	87	49	34	94	70	75	164	0.693878	2.18667	45.7317	42.6829	0.361702	1.025	100	7500	7000	2	4							0
116	1274	4	0	Montalcino	53	0	1	2	2	0			157	49	1.57	2.4649	19.8791																			2	12							1
	1277	3	0	Montalcino	53	0	2	2	2	0			157	49	1.57	2.4649	19.8791	0.771739	71	92	50	31	93	70	69	163	0.62	2.36232	42.3313	42.9448	0.333333	1.03822	100	6900	7000	2	2							0
117	1282	4	0	Chiusdino	65	0	4	1	1	0			162	68	1.62	2.6244	25.9107																			1	9							4
	1285	3	0	Castglion della Pescaia	37	0	2	1	2	0			159	89	1.59	2.5281	35.2043	0.863248	101	117	56	41	98	77	75	175	0.732143	2.33333	42.8571	44	0.418367	1.10063	100	7500	7700	2	3							0
	1286	3	0	Grosseto	37	1	2	1	2	0			167	115	1.67	2.7889	41.2349	1.04688	134	128	62	45	114	77	88	191	0.725806	2.17045	46.0733	40.3141	0.394737	1.14371	100	8800	7700	2	10							0
	1294	3	0	Siena	23	1	2	1	1	1	MOTo		167	73	1.67	2.7889	26.1752	0.9	90	100	59	42	108	79	85	187	0.711864	2.2	45.4545	42.246	0.388889	1.11976	100	8500	7900	1	2							0
118	1299	4	0	Rapolano T	47	0	2	1	1	0			158	79	1.58	2.4964	31.6456																			1	24							4
	1303	3	0	Castelnuovo B.ga	49	0	2	2	2	0			155	71	1.55	2.4025	29.5525	0.805825	83	103	56	40	112	79	81	191	0.714286	2.35802	42.4084	41.3613	0.357143	1.23226	100	8100	7900	2	24							0
	1313	3	0	Chiusi	32	0	1	1	2	0			166	66	1.66	2.7556	23.9512	0.697248	76	109	52	34	101	75	73	176	0.653846	2.41096	41.4773	42.6136	0.336634	1.06024	100	7300	7500	2	12							0	radicolopatia emg neg
	1314	3	0	Sarteano	21	0	6	1	1	0			162	78	1.62	2.6244	29.7211	0.941176	96	102	55	38	104	78	78	182	0.690909	2.33333	42.8571	42.8571	0.365385	1.12346	100	7800	7800	1	6							0
	1316	3	0	Asciano	62	0	3	1	1	0			153	60	1.53	2.3409	25.6312	0.888889	88	99	53	37	99	76	74	175	0.698113	2.36486	42.2857	43.4286	0.373737	1.14379	100	7400	7600	1	2							3	plesso brachiale
	1318	3	0	Montepulciano	55	0	2	1	1	0			158	67	1.58	2.4964	26.8386	0.881188	89	101	57	44	97	83	84	180	0.77193	2.14286	46.6667	46.1111	0.453608	1.13924	100	8400	8300	1	8							0	RADIColopatia emg neg
119	1326	4	0	Barberino V.E	76	1	3	1	1	1	contadino	35	174	96	1.74	3.0276	31.7083																			1	9							4
	1328	3	0	Siena	75	0	3	1	1	0			175	92	1.75	3.0625	30.0408	0.957265	112	117	64	48	117	85	90	202	0.75	2.24444	44.5545	42.0792	0.410256	1.15429	100	9000	8500	1	2							0
	1334	3	0	Siena	58	0	1	1	1	0			173	78.4	1.73	2.9929	26.1953	0.950495	96	101	58	41	105	80	85	185	0.706897	2.17647	45.9459	43.2432	0.390476	1.06936	100	8500	8000	1	12							0
	1335	3	0	Siena	38	0	1	1	2	0			185	97.5	1.85	3.4225	28.4879	0.973913	112	115	64	45	123	92	86	215	0.703125	2.5	40	42.7907	0.365854	1.16216	100	8600	9200	2	2							2	une
120	1337	4	0	Siena	64	0	3	1	1	1	assiste la madre con demenza e allettata	42	159	67	1.59	2.5281	26.5021																			1	5							0
	1342	3	0	Siena	33	0	1	1	1	0			163	57	1.63	2.6569	21.4536	0.854167	82	96	58	41	112	86	84	198	0.706897	2.35714	42.4242	43.4343	0.366071	1.21472	100	8400	8600	1	1							0
	1348	3	0	Milano	46	1	1	1	1	0			178	82	1.78	3.1684	25.8806	0.90625	87	96	58	43	106	82	83	188	0.741379	2.26506	44.1489	43.617	0.40566	1.05618	100	8300	8200	1	1							0	Radicolopatia emg neg
	1351	3	0	Siena	76	0	3	1	1	0			157	63.5	1.57	2.4649	25.7617	0.893204	92	103	52	38	103	76	73	179	0.730769	2.45205	40.7821	42.4581	0.368932	1.14013	100	7300	7600	1	3							0
121	1354	4	0	Siena	58	0	1	1	1	0			155	49	1.55	2.4025	20.3954																			1	6							9
122	1361	4	0	Colle di Val d'Elsa	31	0	2	1	1	0			169	79	1.69	2.8561	27.6601																			1	3							0
123	1364	4	0	Monteroni d'Arbia	67	0	2	1	1	0			157	56	1.57	2.4649	22.719																			1	0.5							0
	1371	3	0	Piancastagnaio	20	0	2	1	1	0			166	80	1.66	2.7556	29.0318	0.745614	85	114	58	39	97	79	79	176	0.672414	2.22785	44.8864	44.8864	0.402062	1.06024	100	7900	7900	1	3							0
124	1374	4	0	Siena	45	1	2	1	1	0			186	84	1.86	3.4596	24.2803																			2	6							0
	1379	3	0	Siena	88	1	3	1	1	0			173	72	1.73	2.9929	24.0569	0.945946	105	111	58	40	103	79	85	182	0.689655	2.14118	46.7033	43.4066	0.38835	1.05202	100	8500	7900	1	12							0
125	1381	4	0	Cetona	51	0	2	2	2	0			168	71	1.68	2.8224	25.1559																			2	4							0
126	1386	4	0	Castelnuovo B.ga	75	0	3	1	1	0			161	57	1.61	2.5921	21.9899																			3	36							6
127	1389	4	0	Certaldo	56	0	4	1	1	0			143	57	1.43	2.0449	27.8742																			1	9							0
	1391	3	0	Siena	67	0	3	1	1	0			158	67	1.58	2.4964	26.8386	0.87069	101	116	58	41	98	74	85	172	0.706897	2.02353	49.4186	43.0233	0.418367	1.08861	100	8500	7400	1	6							0
	1393	3	0	Colle di Val d'Elsa	25	0	1	1	1	0			162	50	1.62	2.6244	19.052	0.694737	66	95	49	34	88	76	76	164	0.693878	2.15789	46.3415	46.3415	0.386364	1.01235	100	7600	7600	1	12							0
128	1394	4	0	Montepulciano	34	0	4	2	2	0			162	51	1.62	2.6244	19.433																			1	6							9
129	1408	4	0	Colle di Val d'Elsa	26	0	2	1	1	0			162	53.5	1.62	2.6244	20.3856																			1	12							0
130	1409	4	0	Montepulciano	66	0	3	1	1	0			147	62	1.47	2.1609	28.6917																			1	3							0
131	1415	4	0	Siena	88	0	4	1	1	0			153	48.5	1.53	2.3409	20.7185																			1	120							9
	1413	3	0	Abbadia S. S	36	0	1	1	1	0			163	55	1.63	2.6569	20.7008	0.842105	80	95	51	38	98	74	73	172	0.745098	2.35616	42.4419	43.0233	0.387755	1.05521	100	7300	7400	1	4							0
	1421	3	0	Siena	54	0	1	1	1	0			162	54	1.62	2.6244	20.5761	0.778947	74	95	50	37	98	71	76	169	0.74	2.22368	44.9704	42.0118	0.377551	1.04321	100	7600	7100	1	12							0	radicolopatia emg neg
	1428	3	0	Monteroni d'Arbia	63	0	3	1	2	0			161	66	1.61	2.5921	25.462	0.903846	94	104	54	39	97	77	76	174	0.722222	2.28947	43.6782	44.2529	0.402062	1.08075	100	7600	7700	2	1							0
	1436	3	0	Sovicille	41	0	2	1	1	0			168	79	1.68	2.8224	27.9904	0.961538	100	104	54	38	106	79	78	185	0.703704	2.37179	42.1622	42.7027	0.358491	1.10119	100	7800	7900	1	6							0
132	1440	4	0	Siena	73	0	3	1	1	0	Cucito		149	57.5	1.49	2.2201	25.8997																			1	12							4
133	1447	4	0	Montalcino	78	0	4	1	2	0			141	70	1.41	1.9881	35.2095																			2	36							0
134	1449	4	0	Monteroni d'Arbia	55	0	4	1	1	0			157	50	1.57	2.4649	20.2848																			1	3							0
135	1458	4	0	Cecina	59	0	1	1	1	0			163	80	1.63	2.6569	30.1103																			1	4							4
	1459	3	0	Asciano	39	0	2	1	1	0			161	75	1.61	2.5921	28.9341	0.892157	91	102	53	40	93	73	78	166	0.754717	2.12821	46.988	43.9759	0.430108	1.03106	100	7800	7300	2	3							0
	1463	3	0	Colle di Val d'Elsa	27	1	2	1	1	0			186	82	1.86	3.4596	23.7022	0.964286	108	112	59	44	122	92	88	214	0.745763	2.43182	41.1215	42.9907	0.360656	1.15054	100	8800	9200	1	12							0
	1471	3	0	Monteroni d'Arbia	51	1	2	1	2	0			177	134	1.77	3.1329	42.7719	1.11864	132	118	60	45	116	88	88	204	0.75	2.31818	43.1373	43.1373	0.387931	1.15254	100	8800	8800	2	24							0	radicolopatia emg neg
	1472	3	0	Monticiano	58	0	2	1	1	0			155	98	1.55	2.4025	40.7908	0.916667	110	120	50	39	96	77	78	173	0.78	2.21795	45.0867	44.5087	0.40625	1.11613	100	7800	7700	1	8							2	une
136	1474	4	0	Rapolano T	49	0	2	2	2	0			161	66	1.61	2.5921	25.462																			3	12							6
	1476	3	0	Asciano	27	0	2	1	1	0			165	62	1.65	2.7225	22.7732	0.863158	82	95	51	38	98	79	74	177	0.745098	2.39189	41.8079	44.6328	0.387755	1.07273	100	7400	7900	1	4							0
137	1479	4	0	Montieri	74	0	4	1	2	1	cuoca	35	159	63	1.59	2.5281	24.9199																			2	6							0
	1485	3	0	Cetona	31	0	1	1	1	0			158	57	1.58	2.4964	22.8329	0.840426	79	94	53	40	93	76	74	169	0.754717	2.28378	43.787	44.9704	0.430108	1.06962	100	7400	7600	1	2							0
138	1493	4	0	Chianciano T	71	0	4	1	2	0			151	66.5	1.51	2.2801	29.1654																			2	24							0
139	1499	4	0	Trequanda	54	0	2	1	1	0			164	52	1.64	2.6896	19.3337																			1	4							0
140	1504	4	0	Siena	35	0	1	2	2	0			153	53	1.53	2.3409	22.6409																			2	6							0
	1508	3	0	Poggibonsi	76	1	3	1	1	0			170	74	1.7	2.89	25.6055	0.981481	106	108	56	42	101	80	77	181	0.75	2.35065	42.5414	44.1989	0.415842	1.06471	100	7700	8000	1	6							0
141	1514	4	0	San Gimignano	76	0	1	1	1	0			161	53.5	1.61	2.5921	20.6396																			1	2							0
142	1515	4	0	Siena	43	0	1	1	1	0			169	57	1.69	2.8561	19.9573																			1	3							4
	1518	3	0	Cetona	47	0	2	1	2	0			171	80	1.71	2.9241	27.3588	0.927273	102	110	55	41	106	80	77	186	0.745455	2.41558	41.3978	43.0108	0.386792	1.08772	100	7700	8000	1	6							0
	1529	3	0	Siena	75	0	3	1	1	0			155	73	1.55	2.4025	30.385	0.909091	100	110	54	39	99	73	78	172	0.722222	2.20513	45.3488	42.4419	0.393939	1.10968	100	7800	7300	1	12							0
143	1521	4	0	Radda in Chianti	62	0	3	1	1	1	giardinaggio	14	156	59	1.56	2.4336	24.2439																			1	8							0
144	1528	4	0	Abbadia S.Salvatore	22	0	5	1	1	0			164	53	1.64	2.6896	19.7055																			1	1							4
	1540	3	0	Siena	63	0	3	1	1	0			154	52	1.54	2.3716	21.9261	0.833333	80	96	56	42	105	82	76	187	0.75	2.46053	40.6417	43.8503	0.4	1.21429	100	7600	8200	1	6							4	c7 dx
	1541	3	0	Rapolano T	64	0	3	1	2	0			160	75	1.6	2.56	29.2969	0.886792	94	106	53	42	99	73	75	172	0.792453	2.29333	43.6047	42.4419	0.424242	1.075	100	7500	7300	1	12							0
145	1548	4	0	Torrita di Siena	47	0	1	1	2	0			156	57.5	1.56	2.4336	23.6275																			1	4							4
	1550	3	0	Poggibonsi	35	0	1	1	1	0			172	87	1.72	2.9584	29.4078	0.935185	101	108	54	42	108	84	82	192	0.777778	2.34146	42.7083	43.75	0.388889	1.11628	100	8200	8400	1	6							0	radicolopatia emg neg
146	1559	4	0	Siena	39	0	1	1	2	1			161	63	1.61	2.5921	24.3046																			2	3							4
	1566	3	0	Siena	79	0	4	1	1	0			156	68.5	1.56	2.4336	28.1476	0.921053	105	114	54	38	92	71	78	163	0.703704	2.08974	47.8528	43.5583	0.413043	1.04487	100	7800	7100	1	6							0
	1572	3	0	Chiusi	25	0	2	2	2	0			161	78	1.61	2.5921	30.0914	0.891892	99	111	53	42	100	72	77	172	0.792453	2.23377	44.7674	41.8605	0.42	1.06832	100	7700	7200	2	1							0
	1579	3	0	Monselice	70	0	3	1	1	0			155	49	1.55	2.4025	20.3954	0.845361	82	97	56	38	105	78	81	183	0.678571	2.25926	44.2623	42.623	0.361905	1.18065	100	8100	7800	1	2							3	Plesso inferiore
	1580	3	0	Foiano della Ch	28	0	2	1	2	0			163	52	1.63	2.6569	19.5717	0.736842	70	95	54	38	102	70	72	172	0.703704	2.38889	41.8605	40.6977	0.372549	1.05521	100	7200	7000	2	2							0
147	1582	4	0	Poggibonsi	84	0	4	1	1	0			159	68	1.59	2.5281	26.8977																			1	120							9
148	1585	4	0	Montepulciano	50	1	2	1	2	0	modellismo	21	194	112	1.94	3.7636	29.7587																			1	4							4
149	1586	4	0	Casole d'Elsa	45	0	1	1	2	0	palestra	7	170	53	1.7	2.89	18.3391																			2	3							4
150	1590	4	0	Tavarnelle v	29	0	2	1	2	0			170	61	1.7	2.89	21.1073																			2	4							2
151	1592	4	0	Sinalunga	35	0	1	1	1	0			155	59	1.55	2.4025	24.5578																			1	6							0
	1604	3	0	Poggibonsi	30	1	1	1	2	1	ballo	8	162	53	1.62	2.6244	20.1951	0.831461	74	89	55	39	110	74	79	184	0.709091	2.32911	42.9348	40.2174	0.354545	1.1358	100	7900	7400	2	1							3	T.L.
	1605	3	0	Siena	61	0	3	1	1	0			153	62	1.53	2.3409	26.4855	0.813084	87	107	54	36	99	67	74	166	0.666667	2.24324	44.5783	40.3614	0.363636	1.08497	100	7400	6700	1	12							0
152	1609	4	0	Siena	36	0	1	1	1	0			166	48	1.66	2.7556	17.4191																			1	3							0
153	1612	4	0	Casole d'Elsa	43	0	2	1	1	0			166	55	1.66	2.7556	19.9594																			1	0.5							0
154	1614	4	0	Castelnuovo B.ga	24	0	2	1	1	0			158	55	1.58	2.4964	22.0317																			1	3							0
	1615	3	0	Siena	53	0	1	1	1	0			162	60	1.62	2.6244	22.8624	0.846939	83	98	54	37	100	71	72	171	0.685185	2.375	42.1053	41.5205	0.37	1.05556	100	7200	7100	1	6							0
	1617	3	0	Siena	89	0	3	1	2	0			143	43	1.43	2.0449	21.0279	0.865169	77	89	56	35	105	72	76	177	0.625	2.32895	42.9379	40.678	0.333333	1.23776	100	7600	7200	2	2							3	Plesso inferiore
155	1625	4	0	Monticiano	29	0	2	1	1	0			164	88	1.64	2.6896	32.7186																			1	6							0
	1628	3	0	Asciano	77	0	4	1	1	0			155	59	1.55	2.4025	24.5578	0.88785	95	107	55	38	97	78	82	175	0.690909	2.13415	46.8571	44.5714	0.391753	1.12903	100	8200	7800	2	6							7	polineuropatia AI
	1632	3	0	Colle di Val d'Elsa	70	1	2	1	1	1	orto	1	170	73.4	1.7	2.89	25.3979	0.886598	86	97	56	39	105	82	80	187	0.696429	2.3375	42.7807	43.8503	0.371429	1.1	100	8000	8200	1	4							2	une
	1633	3	0	Chiusi	48	1	1	1	1	0			182	82.5	1.82	3.3124	24.9064	0.843137	86	102	56	38	104	81	87	185	0.678571	2.12644	47.027	43.7838	0.365385	1.01648	100	8700	8100	2	12							0
	1634	3	0	Pienza	50	0	2	1	2	0			156	69	1.56	2.4336	28.3531	0.924528	98	106	50	36	97	69	73	166	0.72	2.27397	43.9759	41.5663	0.371134	1.0641	100	7300	6900	2	2.5							2	sez completa ulnare al polso
	1637	3	0	Torrita	37	0	1	1	1	0			153	59	1.53	2.3409	25.204	0.857143	84	98	52	35	95	74	80	169	0.673077	2.1125	47.3373	43.787	0.368421	1.10458	100	8000	7400	1	1							0	colpo di frusta
	1640	3	0	Monteriggioni	74	0	4	1	1	0			156	78	1.56	2.4336	32.0513	0.982609	113	115	53	35	94	66	75	160	0.660377	2.13333	46.875	41.25	0.37234	1.02564	100	7500	6600	3	24							7	polineuropatia AI
	1642	3	0	Sovicille	44	1	2	1	1	1	Computer	4	171	77	1.71	2.9241	26.3329	0.932039	96	103	59	41	110	78	86	188	0.694915	2.18605	45.7447	41.4894	0.372727	1.09942	100	8600	7800	1	12							0
156	1643	3	0	Monteroni d'Arbia	43	0	2	1	1	0			176	83.5	1.76	3.0976	26.9564																			1	3							0
	1649	3	0	Castelnuovo B.ga	47	0	2	1	2	1	Podismo	7	164	60	1.64	2.6896	22.3081	0.791667	76	96	52	39	99	75	80	174	0.75	2.175	45.977	43.1034	0.393939	1.06098	100	8000	7500	2	80							0
	1656	3	0	Azzate	54	0	5	1	1	0			155	42	1.55	2.4025	17.4818	0.870588	74	85	48	33	92	75	76	167	0.6875	2.19737	45.509	44.9102	0.358696	1.07742	100	7600	7500	1	12							0
157	1659	3	0	Siena	63	0	2	1	1	0			158	88	1.58	2.4964	35.2508																			1	6							0
	1671	3	0	Chianciano T	53	1	1	1	1	1	calcio	7	183	81	1.83	3.3489	24.187	0.911765	93	102	57	42	109	89	82	198	0.736842	2.41463	41.4141	44.9495	0.385321	1.08197	100	8200	8900	2	4							0
158	1678	3	0	Poggibonsi	48	0	2	1	2	0			153	66	1.53	2.3409	28.1943																			2	2							0
	1685	3	0	Rapolano T	58	1	1	1	2	1	ciclismo	7	184	83	1.84	3.3856	24.5156	0.95098	97	102	63	44	117	84	93	201	0.698413	2.16129	46.2687	41.791	0.376068	1.09239	100	9300	8400	3	3							5	c6
	1689	3	0	Castelnuovo B.ga	42	0	1	1	1	0			164	53	1.64	2.6896	19.7055	0.793103	69	87	47	32	94	77	78	171	0.680851	2.19231	45.614	45.0292	0.340426	1.04268	100	7800	7700	1	0.5							5	C6-7
159	1696	3	0	Siena	77	0	4	1	1	0			162	70	1.62	2.6244	26.6728																			3	120							0
160	1697	3	0	Rapolano T	39	0	1	1	2	0			175	70	1.75	3.0625	22.8571																			2	4							4
	1700	3	0	Murlo	69	0	3	1	2	0			156	56	1.56	2.4336	23.0112	0.814433	79	97	51	35	96	76	80	172	0.686275	2.15	46.5116	44.186	0.364583	1.10256	100	8000	7600	2	4							0
	1703	3	0	Poggibonsi	33	1	2	1	2	1	MODELLISMO	2	174	106	1.74	3.0276	35.0112	0.918699	113	123	62	48	109	78	87	187	0.774194	2.14943	46.5241	41.7112	0.440367	1.07471	100	8700	7800	2	2							0
	1708	3	0	Monteroni d'Arbia	38	0	2	1	1	0			170	64	1.7	2.89	22.1453	0.865979	84	97	50	35	97	71	76	168	0.7	2.21053	45.2381	42.2619	0.360825	0.988235	100	7600	7100	1	4							0	SEZPARZIALE MEDIANO SIN AL POLSO
	1712	3	0	Monteriggioni	69	0	3	1	1	0			152	57	1.52	2.3104	24.6711	0.824074	89	108	52	37	94	68	73	162	0.711538	2.21918	45.0617	41.9753	0.393617	1.06579	100	7300	6800	1	12							0
	1716	3	0	San Gimi	59	0	2	1	1	0			159	57	1.59	2.5281	22.5466	0.834951	86	103	49	37	99	72	71	171	0.755102	2.40845	41.5205	42.1053	0.373737	1.07547	100	7100	7200	1	12							0
	1717	3	0	Rapolano T	39	0	2	1	1	1	pittura	7	166	59	1.66	2.7556	21.4109	0.79798	79	99	53	37	107	74	80	181	0.698113	2.2625	44.1989	40.884	0.345794	1.09036	100	8000	7400	1	4							0
	1720	3	0	Castelnuovo B.ga	40	0	1	1	1	0			155	48	1.55	2.4025	19.9792	0.865979	84	97	46	34	94	68	71	162	0.73913	2.28169	43.8272	41.9753	0.361702	1.04516	100	7100	6800	1	12							0
	1732	3	0	Poggibonsi	36	0	2	1	1	0			168	73	1.68	2.8224	25.8645	0.849057	90	106	51	37	107	83	76	190	0.72549	2.5	40	43.6842	0.345794	1.13095	100	7600	8300	1	4							0
	1745	3	0	Monteroni d'Arbia	38	0	2	1	1	0			160	70	1.6	2.56	27.3437	0.849057	90	106	56	39	93	71	79	164	0.696429	2.07595	48.1707	43.2927	0.419355	1.025	100	7900	7100	1	1							0
	1748	3	0	Siena	35	1	2	1	1	0			168	84	1.68	2.8224	29.7619	0.962617	103	107	54	40	104	81	85	185	0.740741	2.17647	45.9459	43.7838	0.384615	1.10119	100	8500	8100	1	8							3	PLESSO MEDIO
	1749	3	0	Massa Marittima	50	1	2	1	1	0			174	82	1.74	3.0276	27.0842	0.98	98	100	59	38	105	71	80	176	0.644068	2.2	45.4545	40.3409	0.361905	1.01149	100	8000	7100	1	8							3	PLESSO MEDIO
	1752	3	0	Montepulciano	68	1	1	1	2	0			182	90	1.82	3.3124	27.1706	0.975	117	120	65	45	119	83	88	202	0.692308	2.29545	43.5644	41.0891	0.378151	1.10989	100	8800	8300	2	12							5	radicolopatia emg neg
	1754	3	0	barberino V.E	37	0	1	1	2	0			159	55	1.59	2.5281	21.7555	0.875	84	96	49	36	102	72	73	174	0.734694	2.38356	41.954	41.3793	0.352941	1.09434	100	7300	7200	2	3							0
	1767	3	0	Siena	53	0	2	1	1	1	restauro mobili	4	163	57	1.63	2.6569	21.4536	0.833333	80	96	55	37	96	74	79	170	0.672727	2.1519	46.4706	43.5294	0.385417	1.04294	100	7900	7400	1	4							0
	1768	3	0	tavarnelle v	59	0	3	1	2	0			164	84	1.64	2.6896	31.2314	0.905983	106	117	58	40	106	76	70	182	0.689655	2.6	38.4615	41.7582	0.377358	1.10976	100	7000	7600	2	5							0
	1769	3	0	Monticiano	40	1	2	1	2	0			171	72	1.71	2.9241	24.623	0.931373	95	102	59	41	116	84	83	200	0.694915	2.40964	41.5	42	0.353448	1.16959	100	8300	8400	2	6							2	une
	1794	3	0	San Quirico	21	0	4	1	1	1	MUSICISTA	28	171	58	1.71	2.9241	19.8352	0.838384	83	99	52	37	99	73	74	172	0.711538	2.32432	43.0233	42.4419	0.373737	1.00585	100	7400	7300	1	12							0
	1795	3	0	Grosseto	34	0	2	1	2	0			157	53	1.57	2.4649	21.5019	0.773196	75	97	50	36	100	71	66	171	0.72	2.59091	38.5965	41.5205	0.36	1.08917	100	6600	7100	2	2							0
	1797	3	0	Foiano della Ch	31	1	2	1	1	0			186	82	1.86	3.4596	23.7022	0.969388	95	98	60	44	110	80	90	190	0.733333	2.11111	47.3684	42.1053	0.4	1.02151	100	9000	8000	2	6							0
	1799	3	0	Siena	44	0	1	1	2	0			154	55	1.54	2.3716	23.1911	0.734694	72	98	52	36	95	72	71	167	0.692308	2.35211	42.515	43.1138	0.378947	1.08442	100	7100	7200	2	6							0
	1800	3	0	Montepulciano	26	1	1	1	2	1	Arti Marziali	4	173	65	1.73	2.9929	21.7181	0.806452	75	93	56	42	101	82	80	183	0.75	2.2875	43.7158	44.8087	0.415842	1.0578	100	8000	8200	2	2							0
	1822	3	0	Siena	55	1	2	1	1	0			173	72	1.73	2.9929	24.0569	0.979798	97	99	56	41	103	79	83	182	0.732143	2.19277	45.6044	43.4066	0.398058	1.05202	100	8300	7900	1	1							0
	1824	3	0	San Gimi	59	0	2	1	1	1	sarta	21	163	65.5	1.63	2.6569	24.6528	0.934579	100	107	55	32	109	82	81	191	0.581818	2.35802	42.4084	42.9319	0.293578	1.17178	100	8100	8200	1	8							0
	1825	3	0	Castelnuovo B.ga	55	0	3	1	1	0			176	81	1.76	3.0976	26.1493	0.841121	90	107	58	41	113	86	83	199	0.706897	2.39759	41.7085	43.2161	0.362832	1.13068	100	8300	8600	1	3							0
	1827	3	0	Castelnuovo B.ga	47	1	3	1	1	0			181	69	1.81	3.2761	21.0616	0.886598	86	97	57	42	113	82	83	195	0.736842	2.3494	42.5641	42.0513	0.371681	1.07735	100	8300	8200	4	7							7	polineuropatia AI
	1846	3	0	Cetona	40	1	3	1	1	0			169	72	1.69	2.8561	25.2092	0.871287	88	101	64	43	109	82	86	191	0.671875	2.22093	45.0262	42.9319	0.394495	1.13018	100	8600	8200	1	1							0
	1847	3	0	Poggibonsi	32	0	1	1	1	0			171	71	1.71	2.9241	24.281	0.849057	90	106	59	42	107	84	82	191	0.711864	2.32927	42.9319	43.9791	0.392523	1.11696	100	8200	8400	1	2							0
	1851	3	0	Sovicille	45	1	2	1	2	0			176	86	1.76	3.0976	27.7634	0.918919	102	111	58	42	119	84	85	203	0.724138	2.38824	41.8719	41.3793	0.352941	1.15341	100	8500	8400	2	4							0
	1872	3	0	poggibonsi	35	0	1	1	1	0			158	63	1.58	2.4964	25.2363	0.882353	90	102	54	39	98	77	82	175	0.722222	2.13415	46.8571	44	0.397959	1.10759	100	8200	7700	1	3							0
	1875	3	0	poggibonsi	50	1	2	1	1	0			174	76	1.74	3.0276	25.1024	0.893204	92	103	59	40	110	84	86	194	0.677966	2.25581	44.3299	43.299	0.363636	1.11494	100	8600	8400	1	3							0
	1880	3	0	Siena	46	0	1	1	1	0			164	67	1.64	2.6896	24.9108	0.861386	87	101	54	41	101	79	79	180	0.759259	2.27848	43.8889	43.8889	0.405941	1.09756	100	7900	7900	4	36								aumento CK
	1881	3	0	Sinalunga	83	0	3	1	1	0			154	57	1.54	2.3716	24.0344	0.862745	88	102	55	36	94	71	77	165	0.654545	2.14286	46.6667	43.0303	0.382979	1.07143	100	7700	7100	1	3							0
	1888	3	0	Monticiano	52	1	2	2	1	0			163	73	1.63	2.6569	27.4756	0.943396	100	106	63	44	106	98	91	204	0.698413	2.24176	44.6078	48.0392	0.415094	1.25153	100	9100	9800	2	1							5	RADICOLOPATIA C7
	1892	3	0	Radicondoli	78	0	3	1	1	0			156	87	1.56	2.4336	35.7495	0.948276	110	116	62	41	96	78	86	174	0.66129	2.02326	49.4253	44.8276	0.427083	1.11538	100	8600	7800	1	2							0
	1893	3	0	Asciano	43	0	2	1	1	1	CUCITO	14	164	59	1.64	2.6896	21.9363	0.789474	75	95	54	40	107	81	80	188	0.740741	2.35	42.5532	43.0851	0.373832	1.14634	100	8000	8100	1	4							0
	1917	3	0	San Quirico	41	0	2	1	1	0			160	64	1.6	2.56	25	0.721154	75	104	46	35	93	72	74	165	0.76087	2.22973	44.8485	43.6364	0.376344	1.03125	100	7400	7200	1	6							0
	1923	3	0	Poggibonsi	45	0	1	1	2	0			166	76	1.66	2.7556	27.5802	0.961165	99	103	55	38	105	74	73	179	0.690909	2.45205	40.7821	41.3408	0.361905	1.07831	100	7300	7400	2	6							0
	1924	3	0	Montepulciano	44	0	2	1	2	0			162	51	1.62	2.6244	19.433	0.83871	78	93	55	40	100	82	78	182	0.727273	2.33333	42.8571	45.0549	0.4	1.12346	100	7800	8200	2	4							0
	1938	3	0	Castelnuovo B.ga	52	1	1	1	2	1	pianoforte	2	170	83	1.7	2.89	28.7197	0.924528	98	106	57	39	106	77	90	183	0.684211	2.03333	49.1803	42.0765	0.367925	1.07647	100	9000	7700	2	6							2	une
	1940	3	0	Monteriggioni	42	1	1	1	2	0			185	105	1.85	3.4225	30.6793	0.990991	110	111	57	42	107	90	83	197	0.736842	2.37349	42.132	45.6853	0.392523	1.06486	100	8300	9000	2	60							0	trauma polso sin
	1944	3	0	Asciano	74	1	3	1	2	1	orto	14	166	69	1.66	2.7556	25.0399	0.932039	96	103	63	41	112	87	87	199	0.650794	2.28736	43.7186	43.7186	0.366071	1.1988	100	8700	8700	2	6							2
	73	1	1	Pogginonsi	55	0	4	1	1	0			157	66	1.57	2.4649	26.7759	0.971154	101	104	54	44	106	68	75	174	0.814815	2.32	43.1034	39.0805	0.415094	1.10828	100	7500	6800	4	48	1	1	1	4	1	4
	85	1	1	Chiusdino	34	0	2	1	2	0			160	48	1.6	2.56	18.75	0.766667	69	90	45	33	89	72	73	161	0.733333	2.20548	45.3416	44.7205	0.370787	1.00625	100	7300	7200	2	12	0	0	1	1	1	0
	86	1	1	Poggibonsi	35	0	2	1	2	0			162	60	1.62	2.6244	22.8624	0.792079	80	101	50	35	93	74	82	167	0.7	2.03659	49.1018	44.3114	0.376344	1.03086	100	8200	7400	5	48	1	0	1	1	1	3
	98	1	1	Castellina Ch	49	0	4	1	1	0			162	80	1.62	2.6244	30.4832	0.857143	102	119	56	39	99	73	81	172	0.696429	2.12346	47.093	42.4419	0.393939	1.06173	100	8100	7300	4	36	0	1	1	1	1	3
	102	1	1	Monteroni	88	1	3 da 30 anni. Cuoco	1	1	0			168	74	1.68	2.8224	26.2188	0.914286	96	105	64	44	108	78	89	186	0.6875	2.08989	47.8495	41.9355	0.407407	1.10714	100	8900	7800	3	12	0	1	1	5	0	5
	105	1	1	Gambassi Ter	49	0	2	1	1	0			168	73	1.68	2.8224	25.8645	0.849558	96	113	63	44	101	78	87	179	0.698413	2.05747	48.6034	43.5754	0.435644	1.06548	100	8700	7800	1	12	1	0	1	3	1	3
	119	1	1	Colle	38	1	2	1	1	0			178	89	1.78	3.1684	28.0899	0.87037	94	108	59	47	107	81	91	188	0.79661	2.06593	48.4043	43.0851	0.439252	1.05618	100	9100	8100	1	2	1	1	1	2	0	3
	127	1	0	cast Ber	40	1	2	1		1	cavallo	2	170	72	1.7	2.89	24.9135	0.86	86	100	62	43	99	82	88	181	0.693548	2.05682	48.6188	45.3039	0.434343	1.06471	100	8800	8200	2	24							1
	128	1	1	Buonconvento	78	1		1	1	1	orto	4	165	76	1.65	2.7225	27.9155	0.962963	104	108	62	44	100	84	93	184	0.709677	1.97849	50.5435	45.6522	0.44	1.11515	100	9300	8400	4	3	1	0	1	5	1	5
	141	1	0	si	83	1	3 da15 anni ex contadino	1		0			160	70	1.6	2.56	27.3437	0.972222	105	108	64	43	94	74	87	168	0.671875	1.93103	51.7857	44.0476	0.457447	1.05	100	8700	7400	1	3							1
	173	1	1	gaiole	62	1	3da 8 anni. Commesso	1	1	0			178	90	1.78	3.1684	28.4055	1.01942	105	103	62	43	106	80	93	186	0.693548	2	50	43.0108	0.40566	1.04494	100	9300	8000	4	12	0	1	1	2	1	4
	174	1	0	terranova Brac	34	0	postina	1		0			160	70	1.6	2.56	27.3437	0.850467	91	107	51	36	93	72	71	165	0.705882	2.32394	43.0303	43.6364	0.387097	1.03125	100	7100	7200	1	24							4
	179	1	0	Montieri	42	0	2	1		0			154	52	1.54	2.3716	21.9261	0.772727	68	88	51	35	88	70	76	158	0.686275	2.07895	48.1013	44.3038	0.397727	1.02597	100	7600	7000	2	2							4
	198	1	1	Badesse	55	0	2	1	1	1	ricamo	5	155	68	1.55	2.4025	28.3039	0.833333	90	108	57	35	99	73	80	172	0.614035	2.15	46.5116	42.4419	0.353535	1.10968	100	8000	7300	5	12	0	0	1	2	1	3
	200	1	1	Monatlcino	54	0	4	1	1	1	ricamo	5	155	57	1.55	2.4025	23.7253	0.773196	75	97	51	33	92	71	75	163	0.647059	2.17333	46.0123	43.5583	0.358696	1.05161	100	7500	7100	2	72	0	0	1	2	1	3
	201	1	1	Acquapendente	53	1	2	1	1	0			175	75	1.75	3.0625	24.4898	0.87	87	100	64	42	113	83	89	196	0.65625	2.20225	45.4082	42.3469	0.371681	1.12	100	8900	8300	2	2	0	0	1	1	1	1
	211	1	0	Colle	42	1	2	1		1	falegname	3	168	70	1.68	2.8224	24.8016	0.86	86	100	59	41	100	73	87	173	0.694915	1.98851	50.289	42.1965	0.41	1.02976	100	8700	7300	2	3							4
	213	1	1	Poggibonsi	72	0	pens da 12. ex operaia	1	1	0			168	68	1.68	2.8224	24.093	0.900901	100	111	59	39	100	73	80	173	0.661017	2.1625	46.2428	42.1965	0.39	1.02976	100	8000	7300	5	30	1	0	1	2	1	3
	226	1	0	verona	44	1	farmacista	1		0			188	78	1.88	3.5344	22.0688	0.875	84	96	54	37	105	83	86	188	0.685185	2.18605	45.7447	44.1489	0.352381	1	100	8600	8300	1	3 giorn							4
	228	1	0	Chianciano	52	0	6	1		0			168	58	1.68	2.8224	20.5499	0.8125	78	96	78	32	102	81	79	183	0.410256	2.31646	43.1694	44.2623	0.313725	1.08929	100	7900	8100	2	24							5
	239	1	1	Monteriggioni	64	1	pens da 5. banchiere	1	1	0			178	80	1.78	3.1684	25.2493	0.895238	94	105	64	40	112	88	83	200	0.625	2.40964	41.5	44	0.357143	1.1236	100	8300	8800	4	6	1	1	1	3	1	4
	240	1	1	Poggibonsi	62	0	pens da 8. operaia	1	1	0			155	58	1.55	2.4025	24.1415	0.857143	84	98	57	35	100	68	76	168	0.614035	2.21053	45.2381	40.4762	0.35	1.08387	100	7600	6800	2	60	0	0	1	2	1	4
	241	1	1	Colle	36	0	2	1	1	0			164	60	1.64	2.6896	22.3081	0.794118	81	102	53	34	97	73	78	170	0.641509	2.17949	45.8824	42.9412	0.350515	1.03659	100	7800	7300	2	4	0	0	1	2	1	2
	251	1	0	Monteroni	60	0	segretaria	1		0			160	57	1.6	2.56	22.2656	0.845361	82	97	54	37	99	71	74	170	0.685185	2.2973	43.5294	41.7647	0.373737	1.0625	100	7400	7100	2	12							4
	252	1	1	Sinalunga	64	0	2	1	1	0			152	72	1.52	2.3104	31.1634	0.991071	111	112	60	43	101	74	82	175	0.716667	2.13415	46.8571	42.2857	0.425743	1.15132	100	8200	7400	3	72	0	1	1	1	1	3
	254	1	0	Castelfiorentino	68	1	PEN Da 10. Contadino			0			173	68	1.73	2.9929	22.7204	0.968085	91	94	60	39	112	83	85	195	0.65	2.29412	43.5897	42.5641	0.348214	1.12717	100	8500	8300	2	1							1
	269	1	0	Cosenza	41	0	2	1		0			160	66	1.6	2.56	25.7812	0.803738	86	107	53	36	96	81	74	177	0.679245	2.39189	41.8079	45.7627	0.375	1.10625	100	7400	8100	2	4
	269	1	1	Cosenza	41	0	2	1	1	0			160	66	1.6	2.56	25.7812	0.803738	86	107	53	36	96	81	74	177	0.679245	2.39189	41.8079	45.7627	0.375	1.10625	100	7400	8100	2	6	1	0	1	1	1	1
	270	1	1	Castel Ber	67	0	2	1	2	0			150	61	1.5	2.25	27.1111	0.847619	89	105	65	35	88	75	73	163	0.538462	2.23288	44.7853	46.0123	0.397727	1.08667	100	7300	7500	2	48	0	0	1	1	1	1
	289	1	0	monterig	32	1		1		0			183	76	1.83	3.3489	22.694	0.867925	92	106	88	39	82	80	74	162	0.443182	2.18919	45.679	49.3827	0.47561	0.885246	100	7400	8000	2	6							1
	290	1	1	Poggibonsi	50	0	2	1	1	0			154	55	1.54	2.3716	23.1911	0.71134	69	97	52	38	94	69	75	163	0.730769	2.17333	46.0123	42.3313	0.404255	1.05844	100	7500	6900	4	12	1	0	1	2	1	3
	300	1	1	Poggibonsi	27	1	2	1	1	1	bici e olive	12	175	80	1.75	3.0625	26.1224	0.87963	95	108	61	44	113	83	89	196	0.721311	2.20225	45.4082	42.3469	0.389381	1.12	100	8900	8300	4	3	1	1	1	1	1	3
	316	1	0	Castel del Piano	36	1	2	1		1	computer	35	175	56	1.75	3.0625	18.2857	0.86	86	100	55	41	100	81	71	181	0.745455	2.5493	39.2265	44.7514	0.41	1.03429	100	7100	8100	2	10							9
	324	1	1	Siena	51	0	2	1	1	0			160	65	1.6	2.56	25.3906	0.841121	90	107	53	38	96	82	80	178	0.716981	2.225	44.9438	46.0674	0.395833	1.1125	100	8000	8200	4	7	1	1	1	1	1	3
	325	1	1	Poggibonsi	47	1	2	1	2	1	giardino	4	177	85	1.77	3.1329	27.1314	0.942857	99	105	60	42	110	79	92	189	0.7	2.05435	48.6772	41.7989	0.381818	1.0678	100	9200	7900	3	1	1	0	1	2	0	3
	326	1	1	Monteroni	48	0	2	1	1	0			176	78	1.76	3.0976	25.1808	0.904762	95	105	58	43	105	74	81	179	0.741379	2.20988	45.2514	41.3408	0.409524	1.01705	100	8100	7400	4	1	1	0	1	2	1	4
	327	1	1	massa marit	39	1	2	1	1	0			176	76	1.76	3.0976	24.5351	0.901961	92	102	59	41	110	85	90	195	0.694915	2.16667	46.1538	43.5897	0.372727	1.10795	100	9000	8500	4	3	0	0	1	2	1	4
	338	1	1	albania	48	0	2	1	1	0			160	62	1.6	2.56	24.2187	0.75	78	104	52	37	95	71	78	166	0.711538	2.12821	46.988	42.7711	0.389474	1.0375	100	7800	7100	4	3	1	0	1	2	0	4
	341	1	0	poggib	49	1	2	1		0			173	80	1.73	2.9929	26.7299	1	103	103	61	41	108	81	90	189	0.672131	2.1	47.619	42.8571	0.37963	1.09249	100	9000	8100	1	1							1
	357	1	1	Poggibonsi	50	0	2	1	1	1	computer	7	160	70	1.6	2.56	27.3437	0.900901	100	111	57	37	100	73	73	173	0.649123	2.36986	42.1965	42.1965	0.37	1.08125	100	7300	7300	4	24	1	0	1	2	1	3
	364	1	1	Poggibonsi	44	0	4	1	2	0			165	69	1.65	2.7225	25.3444	0.817308	85	104	53	37	99	74	77	173	0.698113	2.24675	44.5087	42.7746	0.373737	1.04848	100	7700	7400	5	2	1	1	2	2	1	3
	377	1	1	cast berard	39	0	2	2	2	0			156	62	1.56	2.4336	25.4767	0.784314	80	102	53	37	96	72	74	168	0.698113	2.27027	44.0476	42.8571	0.385417	1.07692	100	7400	7200	5	36	0	0	1	2	1	3
	393	1	0	Acquapendente	69	1	pen da 15 ex meccanico			0	0		170	82	1.7	2.89	28.3737	0.990654	106	107	62	39	104	78	89	182	0.629032	2.04494	48.9011	42.8571	0.375	1.07059	100	8900	7800	1	2							2
	404	1	0	Monteroni	61	1	pen da 1 anno ex contad			0			162	56	1.62	2.6244	21.3382	1.16949	69	59	54	35	104	77	71	181	0.648148	2.5493	39.2265	42.5414	0.336538	1.11728	100	7100	7700	2	1							4
	411	1	1	cast berard	22	0	2	1	1	0			169	66	1.69	2.8561	23.1084	1.22353	104	85	51	37	93	74	76	167	0.72549	2.19737	45.509	44.3114	0.397849	0.988166	100	7600	7400	1	2	0	1	1	2	1	3
	413	1	0	Colle	28	1	architetto	1		1	kung fu	3	185	90	1.85	3.4225	26.2966	0.881818	97	110	58	38	102	82	74	184	0.655172	2.48649	40.2174	44.5652	0.372549	0.994595	100	7400	8200	2	12							1
	428	1	1	Poggibonsi	59	0	1	1	2	0			162	68	1.62	2.6244	25.9107	0.933333	98	105	53	37	103	77	75	180	0.698113	2.4	41.6667	42.7778	0.359223	1.11111	100	7500	7700	2	24	1	0	1	2	1	3
	429	1	0	Barberino	33	0	4	1		0			168	66	1.68	2.8224	23.3844	0.769231	80	104	52	34	101	80	72	181	0.653846	2.51389	39.779	44.1989	0.336634	1.07738	100	7200	8000	4	18							1
	442	1	0	Roccastrada	62	1	pen da 2. autista	1		1	caccia	12	162	58	1.62	2.6244	22.1003	0.895833	86	96	55	37	98	79	73	177	0.672727	2.42466	41.2429	44.6328	0.377551	1.09259	100	7300	7900	2	24							1
	461	1	1	Monteriggioni	62	0	4	1	1	1	ricamo	3	154	70	1.54	2.3716	29.5159	0.883929	99	112	53	39	99	71	70	170	0.735849	2.42857	41.1765	41.7647	0.393939	1.1039	100	7000	7100	4	13 anni	0	0	1	5	1	5
	462	1	0	Monteroni	27	1	muratore	1		0			176	73	1.76	3.0976	23.5666	0.768116	53	69	61	43	112	89	98	201	0.704918	2.05102	48.7562	44.2786	0.383929	1.14205	100	9800	8900	2	9 giorni							1
	463	1	0	Siena	29	0	1	1		0	ballo	1	165	56	1.65	2.7225	20.5693	0.715789	68	95	50	32	97	75	74	172	0.64	2.32432	43.0233	43.6047	0.329897	1.04242	100	7400	7500	2	1							1
	477	1	0	murlo	73	1	pen da13 ex impi9egatio	1		1	felegname-contadino	20	170	72	1.7	2.89	24.9135	0.92	92	100	62	40	106	89	85	195	0.645161	2.29412	43.5897	45.641	0.377358	1.14706	100	8500	8900	2	3							4
	491	1	0	Rapolano	70	0	pen da 12 ex operaia	1		1	ricamo	8	165	59	1.65	2.7225	21.6713	0.827957	77	93	56	37	103	76	74	179	0.660714	2.41892	41.3408	42.4581	0.359223	1.08485	100	7400	7600	2	1							4
	502	1	1	gaiole	71	0	pens da 9 anni ex cameriera	1	1	0			168	65	1.68	2.8224	23.03	0.917526	89	97	56	38	98	78	78	176	0.678571	2.25641	44.3182	44.3182	0.387755	1.04762	100	7800	7800	4	24	0	1	1	1	1	3
	515	1	0	Siena	67	1	pen da 12 ex cuoco	1		0			174	84	1.74	3.0276	27.7447	0.972477	106	109	56	38	111	82	80	193	0.678571	2.4125	41.4508	42.487	0.342342	1.1092	100	8000	8200	3	6							6
	517	1	0	Caste Bera	40	0	1	1		1	ricamo	1	160	53	1.6	2.56	20.7031	1.42188	91	64	48	32	96	72	67	168	0.666667	2.50746	39.881	42.8571	0.333333	1.05	100	6700	7200	3	12							1
	532	1	0	Poggibonso	72	0	4	1		0			158	57	1.58	2.4964	22.8329	0.82	82	100	51	31	92	75	72	167	0.607843	2.31944	43.1138	44.9102	0.336957	1.05696	100	7200	7500	2	12							4
	540	1	1	poggibonsi	71	1	pens da 9 ex muratore	1	2	1	pota pioante	7	168	69	1.68	2.8224	24.4473	0.95	95	100	65	42	112	87	93	199	0.646154	2.13978	46.7337	43.7186	0.375	1.18452	100	9300	8700	5	4	1	1	1	2	0	3
	541	1	1	Castigl d'orcia	72	0	4	1	2	0			155	75	1.55	2.4025	31.2175	0.91453	107	117	52	38	92	76	72	168	0.730769	2.33333	42.8571	45.2381	0.413043	1.08387	100	7200	7600	2	16	0	0	1	2	1	4
	542	1	0	Colle	24	0	disoccupata	1		0			158	58	1.58	2.4964	23.2335	0.735849	78	106	48	34	98	76	75	174	0.708333	2.32	43.1034	43.6782	0.346939	1.10127	100	7500	7600	1	9							4
	550	1	1	Radda	50	0	2	1	1	0			160	73	1.6	2.56	28.5156	0.810811	90	111	53	39	102	76	80	178	0.735849	2.225	44.9438	42.6966	0.382353	1.1125	100	8000	7600	5	12	0	0	1	1	1	3
	553	1	1	San Quirico d'orcia	54	0	disocc	1	2	0			163	74	1.63	2.6569	27.852	0.775701	83	107	66	39	103	79	84	182	0.590909	2.16667	46.1538	43.4066	0.378641	1.11656	100	8400	7900	5	4	1	0	2	2	1	3
	554	1	0	Colle	37	0	cuoca	1		0			160	70	1.6	2.56	27.3437	0.692982	79	114	50	38	91	79	75	170	0.76	2.26667	44.1176	46.4706	0.417582	1.0625	100	7500	7900	3	9							6
	582	1	0	Colle	58	0	2	1		0			163	63	1.63	2.6569	23.7118	0.769231	80	104	55	35	112	84	77	196	0.636364	2.54545	39.2857	42.8571	0.3125	1.20245	100	7700	8400	4	36							4
	584	1	1	roccastrada	80	0	pens da 30 anni ex colf	1	2	1	ricamo	15	165	66	1.65	2.7225	24.2424	0.859813	92	107	57	40	102	72	78	174	0.701754	2.23077	44.8276	41.3793	0.392157	1.05455	100	7800	7200	5	6	1	0	1	2	1	3
	596	1	0	Calabria	44	0	4	1		0			165	65	1.65	2.7225	23.8751	0.877358	93	106	50	39	98	73	74	171	0.78	2.31081	43.2749	42.6901	0.397959	1.03636	100	7400	7300	1	48							9
	597	1	1	Murlo	68	1	pens da 16 ex scavatore	1	1	1	potatura	5	172	91	1.72	2.9584	30.7599	0.973214	109	112	63	43	105	74	91	179	0.68254	1.96703	50.838	41.3408	0.409524	1.0407	100	9100	7400	4	2	0	0	1	2	1	4
	610	1	1	colle	58	1	2	1	2	0			167	80	1.67	2.7889	28.6851	0.952381	100	105	59	43	108	83	93	191	0.728814	2.05376	48.6911	43.4555	0.398148	1.14371	100	9300	8300	2	6	0	0	1	2	1	3
	611	1	1	Castellina Ch	72	1	2	1	1	1	contadino	30	160	72	1.6	2.56	28.125	0.952381	100	105	63	44	98	78	88	176	0.698413	2	50	44.3182	0.44898	1.1	100	8800	7800	4	6	0	0	1	5	0	4
	645	1	1	Torrita Siena	45	1	2	1	2	0			175	75	1.75	3.0625	24.4898	0.908163	89	98	55	39	103	76	81	179	0.709091	2.20988	45.2514	42.4581	0.378641	1.02286	100	8100	7600	5	6	0	0	1	1	1	3
	647	1	1	Colle	53	0	2	1	1	0			155	60	1.55	2.4025	24.974	0.84375	81	96	52	34	97	69	76	166	0.653846	2.18421	45.7831	41.5663	0.350515	1.07097	100	7600	6900	4	48	0	0	1	1	1	2
	657	1	1	Colle	33	0	2	1	1	0			168	71	1.68	2.8224	25.1559	0.830189	88	106	48	37	93	76	77	169	0.770833	2.19481	45.5621	44.9704	0.397849	1.00595	100	7700	7600	4	36	0	1	1	3	1	4
	662	1	1	Petroio	47	0	2	1	1	0			165	50	1.65	2.7225	18.3655	0.768421	73	95	49	36	101	87	78	188	0.734694	2.41026	41.4894	46.2766	0.356436	1.13939	100	7800	8700	1	2	0	0	1	2	1	3
	675	1	0	sovicille	40	1	1	1		0			188	90	1.88	3.5344	25.464	0.866071	97	112	56	38	109	80	85	189	0.678571	2.22353	44.9735	42.328	0.348624	1.00532	100	8500	8000	1	6							4
	687	1	0	Siena	72	1	pens da 6 ex giard			0			162	56	1.62	2.6244	21.3382	0.955056	85	89	58	38	105	78	85	183	0.655172	2.15294	46.4481	42.623	0.361905	1.12963	100	8500	7800	3	3							4
	694	1	1	Colle	57	1	PENS DA 1 ex operaio	1	1	0			171	85	1.71	2.9241	29.0688	0.92381	97	105	64	41	106	78	89	184	0.640625	2.06742	48.3696	42.3913	0.386792	1.07602	100	8900	7800	4	36	0	0	1	1	1	3
	700	1	1	Barberino v elsa	31	0	2	1	1	0			154	72	1.54	2.3716	30.3593	0.88785	95	107	50	38	90	75	75	165	0.76	2.2	45.4545	45.4545	0.422222	1.07143	100	7500	7500	4	2	0	0	1	1	1	3
	711	1	0	castel ber	41	1	1	1		0			172	85	1.72	2.9584	28.7317	0.945946	105	111	55	39	107	75	86	182	0.709091	2.11628	47.2527	41.2088	0.364486	1.05814	100	8600	7500	4	6							1
	723	1	1	Colle	32	0	2	1	1	0			150	65	1.5	2.25	28.8889	0.80531	91	113	52	36	88	71	73	159	0.692308	2.17808	45.9119	44.6541	0.409091	1.06	100	7300	7100	4	60	1	1	1	2	1	3
	739	1	1	poggibonsi	91	0	4	1	1	0			154	65	1.54	2.3716	27.4077	1.11957	103	92	57	40	95	78	79	173	0.701754	2.18987	45.6647	45.0867	0.421053	1.12338	100	7900	7800	1	6	1	0	1	2	1	4
	750	1	0	Torrita Siena	72	1	pen da 20. ex operaia	1		0	0		153	67	1.53	2.3409	28.6215	0.858491	91	106	51	39	96	73	76	169	0.764706	2.22368	44.9704	43.1953	0.40625	1.10458	100	7600	7300	1	12							4
	761	1	1	Chiusdino	64	1	pen da 13 ex minatore	1	1	1	giardino	12	160	65	1.6	2.56	25.3906	0.927835	90	97	56	40	98	76	85	174	0.714286	2.04706	48.8506	43.6782	0.408163	1.0875	100	8500	7600	1	16	0	0	1	2	1	4
	763	1	1	Sinalunga	41	1	2	1	1	1	scultore	10	180	79	1.8	3.24	24.3827	0.868687	86	99	58	43	113	84	88	197	0.741379	2.23864	44.6701	42.6396	0.380531	1.09444	100	8800	8400	4	48	0	0	1	2	1	4
	806	1	1	Sovicille	50	0	2	1	1	0			159	56	1.59	2.5281	22.151	0.864078	89	103	44	33	91	63	73	154	0.75	2.10959	47.4026	40.9091	0.362637	0.968553	100	7300	6300	1	36	1	0	1	2	1	3
	810	1	1	Arcidosso	49	0	2	1	1	0			154	55	1.54	2.3716	23.1911	0.836957	77	92	54	38	93	73	75	166	0.703704	2.21333	45.1807	43.9759	0.408602	1.07792	100	7500	7300	1	1	1	1	1	1	0	2
	815	1	1	Siena	59	1	1	1	1	0			165	85	1.65	2.7225	31.2213	0.940171	110	117	53	36	102	77	78	179	0.679245	2.29487	43.5754	43.0168	0.352941	1.08485	100	7800	7700	4	1	0	0	1	1	0	3
	864	1	1	Siena	39	0	1	1	1	1	pallavolo	6	166	63	1.66	2.7556	22.8625	0.72	72	100	49	35	94	77	78	171	0.714286	2.19231	45.614	45.0292	0.37234	1.03012	100	7800	7700	4	7	0	0	1	2	0	2
	876	1	0	Colle	42	1	1	1		1		3	182	77	1.82	3.3124	23.246	0.8	84	105	55	38	84	108	84	192	0.690909	2.28571	43.75	56.25	0.452381	1.05495	100	8400	10800	2	1							4
	885	1	0	Asciano	55	0	2	1		0			157	75	1.57	2.4649	30.4272	0.842105	96	114	55	36	98	77	73	175	0.654545	2.39726	41.7143	44	0.367347	1.11465	100	7300	7700	2	4							4
	952	1	0	Monticiano	47	0	2	1		0			165	66	1.65	2.7225	24.2424	0.841584	85	101	49	35	99	74	75	173	0.714286	2.30667	43.3526	42.7746	0.353535	1.04848	100	7500	7400	1	1.5							4
	962	1	1	abbadia ss	38	0	1	1	1	0			161	50	1.61	2.5921	19.2894	0.684211	65	95	48	35	92	73	69	165	0.729167	2.3913	41.8182	44.2424	0.380435	1.02484	100	6900	7300	4	12	1	0	1	2	1	3
	963	1	1	Poggibonsi	39	1	2	1	1	1	campagna	12	173	84	1.73	2.9929	28.0664	0.920354	104	113	57	40	109	88	82	197	0.701754	2.40244	41.6244	44.6701	0.366972	1.13873	100	8200	8800	4	48	1	0	1	2	1	3
	977	1	1	Siena	61	0	pen da 7 ex impiegata	1	1	1	ricamo	2	166	77	1.66	2.7556	27.9431	0.842593	91	108	53	34	95	77	75	172	0.641509	2.29333	43.6047	44.7674	0.357895	1.03614	100	7500	7700	4	48	0	0	1	2	0	3
	999	1	0	poggibionsi	61	0	1	2		0			165	65	1.65	2.7225	23.8751	0.877551	86	98	54	35	99	79	75	178	0.648148	2.37333	42.1348	44.382	0.353535	1.07879	100	7500	7900	5	36							1
	1018	1	1	Torrita Siena	61	1	pen da 1 ex fabbro		2	0			176	104	1.76	3.0976	33.5744	1.03571	116	112	64	42	111	88	92	199	0.65625	2.16304	46.2312	44.2211	0.378378	1.13068	100	9200	8800	5	12	0	0	1	1	1	3
	1032	1	1	gaiole	70	1	pen da 14 ex cantiniere	1	2	1	orto	16	160	72	1.6	2.56	28.125	0.949495	94	99	58	38	99	70	78	169	0.655172	2.16667	46.1538	41.4201	0.383838	1.05625	100	7800	7000	5	12	0	0	1	1	1	3
	1035	1	1	Grosseto	63	0	pen da 10 ex macellaio	1	1	1	ricamo	2	162	63	1.62	2.6244	24.0055	0.858586	85	99	53	39	98	82	78	180	0.735849	2.30769	43.3333	45.5556	0.397959	1.11111	100	7800	8200	4	36	1	1	1	1	1	1
	1064	1	1	Terranova B	46	0	scrittrice	1	1	0			162	160	1.62	2.6244	60.9663	0.768421	73	95	53	38	96	73	78	169	0.716981	2.16667	46.1538	43.1953	0.395833	1.04321	100	7800	7300	1	4	0	1	1	1	0	1
	1074	1	1	Sovicille	55	0	2	1	2	1	giardino	6	152	62	1.52	2.3104	26.8352	0.838384	83	99	51	30	92	78	73	170	0.588235	2.32877	42.9412	45.8824	0.326087	1.11842	100	7300	7800	5	12	1	1	1	3	1	3
	1091	1	0	Asciano	41	0	4	1		0			165	74	1.65	2.7225	27.1809	0.833333	85	102	54	37	99	81	78	180	0.685185	2.30769	43.3333	45	0.373737	1.09091	100	7800	8100	2	12							1
	1092	1	1	Buonconvento	68	0	2	1	2	0			171	73	1.71	2.9241	24.9649	0.886792	94	106	56	38	105	79	79	184	0.678571	2.32911	42.9348	42.9348	0.361905	1.07602	100	7900	7900	5	3	0	1	1	2	1	4
	1093	1	0	Siena	73	0	pen da 12 ex insegnante	1		0			164	71	1.64	2.6896	26.398	0.900901	100	111	54	37	99	73	77	172	0.685185	2.23377	44.7674	42.4419	0.373737	1.04878	100	7700	7300	1	36							1
	1094	1	1	castelfiorentino	52	0	1	1	1	0			165	58	1.65	2.7225	21.3039	0.680412	66	97	53	35	97	76	74	173	0.660377	2.33784	42.7746	43.9306	0.360825	1.04848	100	7400	7600	1	2	0	0	1	1	0	1
	1111	1	0	Acquapendente		1	pen da 3. ex carpentiere	1		1	carpentiere		169	85	1.69	2.8561	29.7609	0.969388	95	98	58	40	103	76	85	179	0.689655	2.10588	47.486	42.4581	0.38835	1.05917	100	8500	7600	2	3							2
	1112	1	1	asciano	38	0	2	1	1	0			158	60	1.58	2.4964	24.0346	0.785714	77	98	50	36	97	77	78	174	0.72	2.23077	44.8276	44.2529	0.371134	1.10127	100	7800	7700	4	36	0	0	1	2	1	3
	1128	1	1	gaiole	76	1	pen da 12 ex cameriere	1	1	1	orto	14	172	70	1.72	2.9584	23.6614	0.883495	91	103	59	43	104	83	84	187	0.728814	2.22619	44.9198	44.385	0.413462	1.08721	100	8400	8300	4	6	1	1	1	2	1	4
	1166	1	1	Siena	79	0	pens da 16 anni ex cuoca	1	2		orto	15	155	71	1.55	2.4025	29.5525	0.87156	95	109	56	43	98	71	74	169	0.767857	2.28378	43.787	42.0118	0.438776	1.09032	100	7400	7100	5	10	0	1	1	2	0	4
	1168	1	1	Montalcinio	70	0	pen da 30 ex domestica	1	1	0			151	61	1.51	2.2801	26.7532	0.830189	88	106	52	40	92	71	79	163	0.769231	2.06329	48.4663	43.5583	0.434783	1.07947	100	7900	7100	4	6	0	0	1	2	1	3
	1183	1	1	gaiole	70	1	pen da 15 ex muratore		2	1	orto	25	163	65	1.63	2.6569	24.4646	0.968421	92	95	58	40	101	76	82	177	0.689655	2.15854	46.3277	42.9379	0.39604	1.08589	100	8200	7600	2	12	0	0	1	1	1	3
	1184	1	1	San Gimignano	48	0	operaia	1	1	0			160	75	1.6	2.56	29.2969	0.882883	98	111	53	35	98	74	74	172	0.660377	2.32432	43.0233	43.0233	0.357143	1.075	100	7400	7400	4	12	0	0	1	1	1	2
	1215	1	1	Colle	68	0	pen da 8 ex pelletteria	1	2	0			170	62	1.7	2.89	21.4533	0.824742	80	97	53	38	104	83	81	187	0.716981	2.30864	43.3155	44.385	0.365385	1.1	100	8100	8300	5	36	1	0	1	2	1	3
	1227	1	0	Capalbio	28	0	infermiera	1		0			158	57	1.58	2.4964	22.8329	0.82	82	100	43	30	89	73	66	162	0.697674	2.45455	40.7407	45.0617	0.337079	1.02532	100	6600	7300	5	12							4
	1228	1	0	San quirico d'orcia	39	0	operaia	1		0			155	74	1.55	2.4025	30.8012	0.791304	91	115	52	32	92	71	73	163	0.615385	2.23288	44.7853	43.5583	0.347826	1.05161	100	7300	7100	5	7							1
	1243	1	0	Sinalunga	55	0	4	1		1	orto	12	156	59	1.56	2.4336	24.2439	0.83	83	100	52	37	97	73	74	170	0.711538	2.2973	43.5294	42.9412	0.381443	1.08974	100	7400	7300	3	12							1
	1248	1	1	poggibonsi	41	0	2	1	1	1	ricamo	6	150	59	1.5	2.25	26.2222	0.79	79	100	50	38	91	71	74	162	0.76	2.18919	45.679	43.8272	0.417582	1.08	100	7400	7100	4	8	0	0	1	1	0	3
	1290	1	1	Piancastagnaio	47	0	2	1	2	0			164	58	1.64	2.6896	21.5645	0.851064	80	94	48	34	96	78	71	174	0.708333	2.4507	40.8046	44.8276	0.354167	1.06098	100	7100	7800	5	3	1	0	1	1	1	3
	1313	1	0	Siena	49	0	maestra	1		1	chitarra	7	170	63	1.7	2.89	21.7993	0.783505	76	97	48	33	98	73	71	171	0.6875	2.40845	41.5205	42.6901	0.336735	1.00588	100	7100	7300	2	3							4
	1314	1	1	Tavarnelle	75	1	pen da 11 ex pellettiera	1	1	0			164	68	1.64	2.6896	25.2826	0.905263	86	95	58	39	97	81	88	178	0.672414	2.02273	49.4382	45.5056	0.402062	1.08537	100	8800	8100	4	1	0	0	2	1	1	3
	1315	1	1	San Gimignano	36	0	2	1	1	0			165	62	1.65	2.7225	22.7732	0.685185	74	108	49	34	93	72	75	165	0.693878	2.2	45.4545	43.6364	0.365591	1	100	7500	7200	4	4	0	0	2	2	1	2
	1317	1	0	Rapolano	50	1	1	1		0			177	90	1.77	3.1329	28.7274	0.943925	101	107	54	40	110	81	87	191	0.740741	2.1954	45.5497	42.4084	0.363636	1.0791	100	8700	8100	2	3							4
	1324	1	1	Pienza	76	0	4	1	1	0			162	70	1.62	2.6244	26.6728	0.813559	96	118	51	38	96	76	73	172	0.745098	2.35616	42.4419	44.186	0.395833	1.06173	100	7300	7600	4	1	1	1	2	4	1	4
	1432	1	1	Monteroni	46	0	2	1	1	0			160	58	1.6	2.56	22.6562	0.829787	78	94	50	34	93	72	75	165	0.68	2.2	45.4545	43.6364	0.365591	1.03125	100	7500	7200	4	6	0	0	1	2	1	2
	1448	1	1	Bettole	43	0	2	1	1	0			163	60	1.63	2.6569	22.5827	0.793814	77	97	49	37	97	73	74	170	0.755102	2.2973	43.5294	42.9412	0.381443	1.04294	100	7400	7300	4	6	1	0	2	2	1	3
	1449	1	1	chusdino	50	0	2	1	1	1	pitt-scult	8	159	55	1.59	2.5281	21.7555	0.773196	75	97	54	36	94	72	54	166	0.666667	3.07407	32.5301	43.3735	0.382979	1.04403	100	5400	7200	4	24	0	0	1	2	1	3
	1462	1	1	Monteroni	46	1	2	1	1	1	giardino	2	169	75	1.69	2.8561	26.2596	0.886792	94	106	59	40	108	78	83	186	0.677966	2.24096	44.6237	41.9355	0.37037	1.10059	100	8300	7800	4	16	1	0	1	2	0	3
	1490	1	0	monteriggioni	45	0	2	1		1	campagna	6	175	65	1.75	3.0625	21.2245	0.75	72	96	53	37	106	79	78	185	0.698113	2.37179	42.1622	42.7027	0.349057	1.05714	100	7800	7900	1	12							4
	1498	1	0	Colle	73	1	pen da 19 anni ex operaio	1		1	orto	15	163	90	1.63	2.6569	33.8741	0.981818	108	110	61	43	114	77	84	191	0.704918	2.27381	43.9791	40.3141	0.377193	1.17178	100	8400	7700	2	2							4
	1499	1	0	Poggibonsi	46	1	2	1		0			178	65	1.78	3.1684	20.5151	0.782178	79	101	55	38	104	84	81	188	0.690909	2.32099	43.0851	44.6809	0.365385	1.05618	100	8100	8400	4	2							4
	1500	1	0	buonconventi	44	0	2	1		0			160	50	1.6	2.56	19.5312	0.72043	67	93	48	34	94	72	72	166	0.708333	2.30556	43.3735	43.3735	0.361702	1.0375	100	7200	7200	5	5							4
	1503	1	1	Barberino v elsa	26	1	2	1	1	0			170	79	1.7	2.89	27.3356	0.787037	85	108	54	38	100	72	83	172	0.703704	2.07229	48.2558	41.8605	0.38	1.01176	100	8300	7200	4	24	0	0	1	1	1	1
	1570	1	0	Rapolano	36	0	2	1		0			162	51	1.62	2.6244	19.433	0.767442	66	86	48	35	100	76	76	176	0.729167	2.31579	43.1818	43.1818	0.35	1.08642	100	7600	7600	1	36							4
	1591	1	0	Siena	45	0	2	1		0			170	67	1.7	2.89	23.1834	0.79	79	100	48	34	103	83	68	186	0.708333	2.73529	36.5591	44.6237	0.330097	1.09412	100	6800	8300	2	12							1
	1627	1	0	Monteroni	36	1	2	1					172	85	1.72	2.9584	28.7317	0.932692	97	104	59	39	105	78	83	183	0.661017	2.20482	45.3552	42.623	0.371429	1.06395	100	8300	7800	2	24							1
	1654	1	0	Siena	42	1	1	1		1	computer	18	174	78	1.74	3.0276	25.763	0.857143	90	105	54	37	103	78	74	181	0.685185	2.44595	40.884	43.0939	0.359223	1.04023	100	7400	7800	5	1.5							4
	1689	1	0	San quirico d'orcia	75	1	pen ad 16 ex operaio	1		0			172	75	1.72	2.9584	25.3515	1	107	107	57	38	113	86	87	199	0.666667	2.28736	43.7186	43.2161	0.336283	1.15698	100	8700	8600	1	10							1
	1692	1	0	Monticianio	54	0	4	1		0			160	52	1.6	2.56	20.3125	0.821429	69	84	49	34	101	77	78	178	0.693878	2.28205	43.8202	43.2584	0.336634	1.1125	100	7800	7700	3	12							9
	1718	1	0	Monteroni	27	1	2	2		0			171	82	1.71	2.9241	28.0428	0.92	92	100	57	40	113	81	82	194	0.701754	2.36585	42.268	41.7526	0.353982	1.1345	100	8200	8100	2	2							1
	1732	1	0	Palermo	48	0	2	1		0			173	64	1.73	2.9929	21.3839	0.72549	74	102	51	36	101	77	77	178	0.705882	2.31169	43.2584	43.2584	0.356436	1.0289	100	7700	7700	5	7							9
	1751	1	0	Siena	38	0	1	2		0			162	65	1.62	2.6244	24.7676	0.784314	80	102	52	35	102	75	71	177	0.673077	2.49296	40.113	42.3729	0.343137	1.09259	100	7100	7500	5	24							7
	1767	1	0	Radicondoli	38	0	2	1		0			169	65	1.69	2.8561	22.7583	0.83	83	100	48	36	98	79	72	177	0.75	2.45833	40.678	44.6328	0.367347	1.04734	100	7200	7900	4	1							9
	1768	1	0	sovicille	64	0	4	1		0			158	48	1.58	2.4964	19.2277	0.752809	67	89	51	31	94	76	71	170	0.607843	2.39437	41.7647	44.7059	0.329787	1.07595	100	7100	7600	2	8							9
	1780	1	0	Siena	54	0	1	1		0			178	65	1.78	3.1684	20.5151	0.806452	75	93	53	35	106	82	81	188	0.660377	2.32099	43.0851	43.617	0.330189	1.05618	100	8100	8200	1	36							4
	1794	1	0	santa fiora	38	1	1	1		0			174	67	1.74	3.0276	22.1297	1.37037	74	54	50	32	100	71	78	171	0.64	2.19231	45.614	41.5205	0.32	0.982759	100	7800	7100	1	15							4
	1826	1	0	quercegrossa	47	0	1	2		1	cucito	3	159	61	1.59	2.5281	24.1288	0.894737	85	95	49	34	104	74	74	178	0.693878	2.40541	41.573	41.573	0.326923	1.1195	100	7400	7400	2	12							4
	1932	1	0	Abbadia s Salv	51	0	1	1		0			160	72	1.6	2.56	28.125	0.847619	89	105	52	34	100	78	73	178	0.653846	2.43836	41.0112	43.8202	0.34	1.1125	100	7300	7800	3	1							9
	1943	1	0	Siena	43	1	1	1		0			161	63	1.61	2.5921	24.3046	0.908163	89	98	47	30	96	73	66	169	0.638298	2.56061	39.0533	43.1953	0.3125	1.04969	100	6600	7300	2	30							9
	1957	1	0	monteroni	32	1	2	1		0			173	60	1.73	2.9929	20.0474	0.762887	74	97	56	35	100	80	83	180	0.625	2.16867	46.1111	44.4444	0.35	1.04046	100	8300	8000	1	1							4
	1982	1	0	Siena	34	1	1	1		1	nuoto	3	172	71	1.72	2.9584	23.9995	0.88172	82	93	59	41	115	88	85	203	0.694915	2.38824	41.8719	43.3498	0.356522	1.18023	100	8500	8800	2	3							9
	1989	1	0	Grosseto	39	1	4	1		0			172	74	1.72	2.9584	25.0135	1.47826	102	69	50	35	99	89	79	188	0.7	2.37975	42.0213	47.3404	0.353535	1.09302	100	7900	8900	3	36							9
	2021	1	0	Siena	47	0	4	1		0			164	50	1.64	2.6896	18.5901	0.795699	74	93	53	34	112	74	73	186	0.641509	2.54795	39.2473	39.7849	0.303571	1.13415	100	7300	7400	4	12							1
	2024	1	0	Poggibonsi	43	0	1	1		0			154	60	1.54	2.3716	25.2994	0.793478	73	92	48	34	111	75	75	186	0.708333	2.48	40.3226	40.3226	0.306306	1.20779	100	7500	7500	3	12							1
	2050	1	0	Siena	45	1	1	1		0			177	78	1.77	3.1329	24.8971	0.862745	88	102	54	37	105	79	81	184	0.685185	2.2716	44.0217	42.9348	0.352381	1.03955	100	8100	7900	2	2							4
	2076	1	0	monteriggioni	34	1	1	1		0			177	77	1.77	3.1329	24.5779	1.2549	64	51	54	40	117	83	82	200	0.740741	2.43902	41	41.5	0.34188	1.12994	100	8200	8300	2	2							2
	2107	1	0	napoli	50	1	1	1		0			178	64	1.78	3.1684	20.1995	0.901099	82	91	55	37	116	96	85	212	0.672727	2.49412	40.0943	45.283	0.318966	1.19101	100	8500	9600	2	1							9
	2133	1	0	Prato	58	0	pen da 18 anni	1		0			145	50	1.45	2.1025	23.7812	0.903226	84	93	49	36	99	70	68	169	0.734694	2.48529	40.2367	41.4201	0.363636	1.16552	100	6800	7000	5	24							9
	2154	1	0	Siena	43	0	2	1		0			175	60	1.75	3.0625	19.5918	0.712963	77	108	53	36	108	79	85	187	0.679245	2.2	45.4545	42.246	0.333333	1.06857	100	8500	7900	3	5							4
	2169	1	0	Arezzo	58	0	1	1		0			163	75	1.63	2.6569	28.2284	0.892857	100	112	55	36	103	78	79	181	0.654545	2.29114	43.6464	43.0939	0.349515	1.11043	100	7900	7800	3	12							1
	2187	1	0	Siena	22	0	2	1		0			170	84	1.7	2.89	29.0657	0.882883	98	111	54	37	99	78	73	177	0.685185	2.42466	41.2429	44.0678	0.373737	1.04118	100	7300	7800	2	12							4
	2195	1	0	Colle	63	1	pen da 5 ex insegn	1		0			161	69	1.61	2.5921	26.6193	0.942857	99	105	52	36	100	72	81	172	0.692308	2.12346	47.093	41.8605	0.36	1.06832	100	8100	7200	1	6gg							4
	2230	1	0	Poggibonsi	37	1	muratore	1		0			183	97	1.83	3.3489	28.9647	0.869565	100	115	63	40	113	85	81	198	0.634921	2.44444	40.9091	42.9293	0.353982	1.08197	100	8100	8500	3	7							6
	2341	1	0	casole d'elsa	46	0	1	1		0			165	58	1.65	2.7225	21.3039	0.762887	74	97	49	34	96	75	70	171	0.693878	2.44286	40.9357	43.8596	0.354167	1.03636	100	7000	7500	3	12							7
	senza	1	0	Siena	58	1	oss	2		0			165	72	1.65	2.7225	26.4463	0.834783	96	115	53	38	100	75	77	175	0.716981	2.27273	44	42.8571	0.38	1.06061	100	7700	7500	3	1							1
	senza	1	0	Siena	41	0	1	1		0			164	60	1.64	2.6896	22.3081	0.854167	82	96	51	36	93	70	70	163	0.705882	2.32857	42.9448	42.9448	0.387097	0.993902	100	7000	7000	3	1							1
	senza	1	0	Siena	42	0	1	1		0			174	68	1.74	3.0276	22.46	0.447236	89	199	53	38	97	75	71	172	0.716981	2.42254	41.2791	43.6047	0.391753	0.988506	100	7100	7500	3	5							1
	senza	1	1	Siena	44	1	6	1		0			178	78	1.78	3.1684	24.6181	0.933962	99	106	57	38	101	74	85	175	0.666667	2.05882	48.5714	42.2857	0.376238	0.983146	100	8500	7400	4	4	1	0	1	1	1	3
	N.ro arch	cod_centro	casi/controlli	comune	anni	sex	lavoro	mano dominante	lato misure	cod_hobby	tipo di hobby	hxsett	Altez(cm)	Peso(kg)			BMI	WHR	Girovita(cm)	Fianchi(cm)	larghezz polso (mm)	profondità polso(mm)	lunghezz palmo(mm)	lunghezz 3°dito(mm)	larghezz palmo(mm)	lugh mano	wrist ratio	hand radio	shape index	digit index	wrist/palm ratio					Lato sintomi	durata sintomi	Phalen	Tinel	Rempel	Giannini	dolore	Padua	Diagnosi di uscita
		166	665		52.7705	613						media	164.204	69.3556			25.6652	0.883767	90.7289	102.632	55.9151	39.3652	101.922	77.1456	80.4272	179.067	0.705066	2.23421	44.9517	43.0845	0.386711
		0	286		16.2404	338						DS	9.52053	14.7353			4.3973	0.0875807	12.7829	10.1072	5.23195	3.92851	7.48543	5.85155	6.81959	12.0743	0.046001	0.147264	2.95399	1.5694	0.0328262
		584			15							MIN	140	37.1			15.8486	0.447236	53	51	43	29	82	58	54	150	0.410256	1.68817	32.5301	36.7089	0.293578
					92							MAX	196	169			60.9663	1.47826	158	199	88	54	127	108	102	215	0.875	3.07407	59.2357	56.25	0.54878
			casi	controlli
		ginanneschi	83	83	54.1059								163.709	70.0011	CONTROLLI		26.0791	0.889125	92.1065	103.337	56.4512	40.1488	101.963	76.7927	81.5073	178.756	0.711914	2.20051	45.6376	42.9657	0.394298
		greco	82	78	50.9942								164.985	69.0424	CASI		25.2907	0.877376	89.3042	102.133	55.2378	38.4371	101.738	77.6294	79.2483	179.367	0.697507	2.27053	44.2126	43.2799	0.378265
		mond	203	375	0.00543542								0.0531773	0.351586			0.0110312	0.0809391	0.00412936	0.123121	0.00265775	1.48844e-08	0.698448	0.0641937	1.72315e-05	0.514359	4.31055e-05	4.24648e-10	2.63235e-10	0.00966659	2.09009e-10
		tot	368	536
		nuovi 2011		160	ex 109
		nuovi 2012		45
		nuovo tot	368	741
			368	736
				mancano47
0

## Sheet: Database
File number	case/control	years	gender	handeness	Measure side	wheight (kg)	height (m)	BMI	WHR	waist (cm)	hip (cm)	wrist width (mm)	wrist depth (mm)	palm lenght (mm)	third digit depth (mm)	palm width (mm)	hand lenght (mm)	symtom duration (months)	CTS clinical severity scale	CTS electrophysiological severity scale
73	1	55	F	R	R	66	1.57	26.7759	0.971154	101	104	54	44	106	68	75	174	48	4	4
85	1	34	F	R	L	48	1.6	18.75	0.766667	69	90	45	33	89	72	73	161	12	1	1
86	1	35	F	R	L	60	1.62	22.8624	0.792079	80	101	50	35	93	74	82	167	48	1	3
98	1	49	F	R	R	80	1.62	30.4832	0.857143	102	119	56	39	99	73	81	172	36	1	3
102	1	88	M	R	R	74	1.68	26.2188	0.914286	96	105	64	44	108	78	89	186	12	5	5
105	1	49	F	R	R	73	1.68	25.8645	0.849558	96	113	63	44	101	78	87	179	12	3	3
119	1	38	M	R	R	89	1.78	28.0899	0.87037	94	108	59	47	107	81	91	188	2	3	3
127	0	40	M	R	R	72	1.7	24.9135	0.86	86	100	62	43	99	82	88	181	24
128	1	78	M	R	R	76	1.65	27.9155	0.962963	104	108	62	44	100	84	93	184	3	5	5
141	0	83	M	R	R	70	1.6	27.3438	0.972222	105	108	64	43	94	74	87	168	3
173	1	62	M	R	R	90	1.78	28.4055	1.01942	105	103	62	43	106	80	93	186	12	2	4
174	0	34	F	R	R	70	1.6	27.3438	0.850467	91	107	51	36	93	72	71	165	24
179	0	42	F	R	R	52	1.54	21.9261	0.772727	68	88	51	35	88	70	76	158	2
198	1	55	F	R	R	68	1.55	28.3039	0.833333	90	108	57	35	99	73	80	172	12	2	3
200	1	54	F	R	R	57	1.55	23.7253	0.773196	75	97	51	33	92	71	75	163	72	2	3
201	1	53	M	R	R	75	1.75	24.4898	0.87	87	100	64	42	113	83	89	196	2	1	1
211	0	42	M	R	R	70	1.68	24.8016	0.86	86	100	59	41	100	73	87	173	3
213	1	72	F	R	R	68	1.68	24.093	0.900901	100	111	59	39	100	73	80	173	30	2	3
226	0	44	M	R	R	78	1.88	22.0688	0.875	84	96	54	37	105	83	86	188	0.5
228	0	52	F	R	R	58	1.68	20.5499	0.8125	78	96	48	32	102	81	79	183	24
239	1	64	M	R	R	80	1.78	25.2493	0.895238	94	105	64	40	112	88	83	200	6	3	4
240	1	62	F	R	R	58	1.55	24.1415	0.857143	84	98	57	35	100	68	76	168	60	2	4
241	1	36	F	R	R	60	1.64	22.3081	0.794118	81	102	53	34	97	73	78	170	4	2	2
251	0	60	F	R	R	57	1.6	22.2656	0.845361	82	97	54	37	99	71	74	170	12
252	1	64	F	R	R	72	1.52	31.1634	0.991071	111	112	60	43	101	74	82	175	72	1	3
254	0	68	M	R	R	68	1.73	22.7204	0.968085	91	94	60	39	112	83	85	195	1
269	1	41	F	R	R	66	1.6	25.7812	0.803738	86	107	53	36	96	81	74	177	6	1	1
269	0	41	F	R	R	66	1.6	25.7812	0.803738	86	107	53	36	96	81	74	177	4
270	1	67	F	R	L	61	1.5	27.1111	0.847619	89	105	65	35	88	75	73	163	48	1	1
289	0	32	M	R	R	76	1.83	22.694	0.867925	92	106	78	39	82	80	74	162	6
290	1	50	F	R	R	55	1.54	23.1911	0.71134	69	97	52	38	94	69	75	163	12	2	3
300	1	27	M	R	R	80	1.75	26.1224	0.87963	95	108	61	44	113	83	89	196	3	1	3
316	0	36	M	R	R	56	1.75	18.2857	0.86	86	100	55	41	100	81	71	181	10
324	1	51	F	R	R	65	1.6	25.3906	0.841121	90	107	53	38	96	82	80	178	7	1	3
325	1	47	M	R	R	85	1.77	27.1314	0.942857	99	105	60	42	110	79	92	189	1	2	3
326	1	48	F	R	R	78	1.76	25.1808	0.904762	95	105	58	43	105	74	81	179	1	2	4
327	1	39	M	R	R	76	1.76	24.5351	0.901961	92	102	59	41	110	85	90	195	3	2	4
338	1	48	F	R	R	62	1.6	24.2188	0.75	78	104	52	37	95	71	78	166	3	2	4
341	0	49	M	R	R	80	1.73	26.7299	1	103	103	61	41	108	81	90	189	1
357	1	50	F	R	R	70	1.6	27.3438	0.900901	100	111	57	37	100	73	73	173	24	2	3
364	1	44	F	R	L	69	1.65	25.3444	0.817308	85	104	53	37	99	74	77	173	2	2	3
377	1	39	F	L	L	62	1.56	25.4767	0.784314	80	102	53	37	96	72	74	168	36	2	3
393	0	69	M	R	R	82	1.7	28.3737	0.990654	106	107	62	39	104	78	89	182	2
404	0	61	M	R	R	56	1.62	21.3382	1.16949	69	59	54	35	104	77	71	181	1
411	1	22	F	R	R	66	1.69	23.1084	1.22353	104	85	51	37	93	74	76	167	2	2	3
413	0	28	M	R	R	90	1.85	26.2966	0.881818	97	110	58	38	102	82	74	184	12
428	1	59	F	R	L	68	1.62	25.9107	0.933333	98	105	53	37	103	77	75	180	24	2	3
429	0	33	F	R	R	66	1.68	23.3844	0.769231	80	104	52	34	101	80	72	181	18
442	0	62	M	R	R	58	1.62	22.1003	0.895833	86	96	55	37	98	79	73	177	24
461	1	62	F	R	R	70	1.54	29.5159	0.883929	99	112	53	39	99	71	70	170	120	5	5
462	0	27	M	R	R	73	1.76	23.5666	0.768116	53	69	61	43	112	89	98	201	0.5
463	0	29	F	R	R	56	1.65	20.5693	0.715789	68	95	50	32	97	75	74	172	1
477	0	73	M	R	R	72	1.7	24.9135	0.92	92	100	62	40	106	89	85	195	3
491	0	70	F	R	R	59	1.65	21.6713	0.827957	77	93	56	37	103	76	74	179	1
502	1	71	F	R	R	65	1.68	23.03	0.917526	89	97	56	38	98	78	78	176	24	1	3
515	0	67	M	R	R	84	1.74	27.7447	0.972477	106	109	56	38	111	82	80	193	6
517	0	40	F	R	R	53	1.6	20.7031	1.42188	91	64	48	32	96	72	67	168	12
532	0	72	F	R	R	57	1.58	22.8329	0.82	82	100	51	31	92	75	72	167	12
540	1	71	M	R	L	69	1.68	24.4473	0.95	95	100	65	42	112	87	93	199	4	3	3
541	1	72	F	L	L	75	1.55	31.2175	0.91453	107	117	52	38	92	76	72	168	16	2	4
542	0	24	F	R	R	58	1.58	23.2335	0.735849	78	106	48	34	98	76	75	174	9
550	1	50	F	R	R	73	1.6	28.5156	0.810811	90	111	53	39	102	76	80	178	12	1	3
553	1	54	F	R	L	74	1.63	27.852	0.775701	83	107	66	39	103	79	84	182	4	2	3
554	0	37	F	R	R	70	1.6	27.3438	0.692982	79	114	50	38	91	79	75	170	9
582	0	58	F	R	R	63	1.63	23.7118	0.769231	80	104	55	35	112	84	77	196	36
584	1	80	F	R	L	66	1.65	24.2424	0.859813	92	107	57	40	102	72	78	174	6	2	3
596	0	44	F	R	R	65	1.65	23.8751	0.877358	93	106	50	39	98	73	74	171	48
597	1	68	M	R	R	91	1.72	30.7599	0.973214	109	112	63	43	105	74	91	179	2	2	4
610	1	58	M	R	L	80	1.67	28.6851	0.952381	100	105	59	43	108	83	93	191	6	2	3
611	1	72	M	R	R	72	1.6	28.125	0.952381	100	105	63	44	98	78	88	176	6	5	4
645	1	45	M	R	L	75	1.75	24.4898	0.908163	89	98	55	39	103	76	81	179	6	1	3
647	1	53	F	R	R	60	1.55	24.974	0.84375	81	96	52	34	97	69	76	166	48	1	2
657	1	33	F	R	R	71	1.68	25.1559	0.830189	88	106	48	37	93	76	77	169	36	3	4
662	1	47	F	R	R	50	1.65	18.3655	0.768421	73	95	49	36	101	87	78	188	2	2	3
675	0	40	M	R	R	90	1.88	25.464	0.866071	97	112	56	38	109	80	85	189	6
687	0	72	M	R	R	56	1.62	21.3382	0.955056	85	89	58	38	105	78	85	183	3
694	1	57	M	R	R	85	1.71	29.0688	0.92381	97	105	64	41	106	78	89	184	36	1	3
700	1	31	F	R	R	72	1.54	30.3593	0.88785	95	107	50	38	90	75	75	165	2	1	3
711	0	41	M	R	R	85	1.72	28.7317	0.945946	105	111	55	39	107	75	86	182	6
723	1	32	F	R	R	65	1.5	28.8889	0.80531	91	113	52	36	88	71	73	159	60	2	3
739	1	91	F	R	R	65	1.54	27.4077	1.11957	103	92	57	40	95	78	79	173	6	2	4
750	0	72	M	R	R	67	1.53	28.6215	0.858491	91	106	51	39	96	73	76	169	12
761	1	64	M	R	R	65	1.6	25.3906	0.927835	90	97	56	40	98	76	85	174	16	2	4
763	1	41	M	R	R	79	1.8	24.3827	0.868687	86	99	58	43	113	84	88	197	48	2	4
806	1	50	F	R	R	56	1.59	22.151	0.864078	89	103	44	33	91	63	73	154	36	2	3
810	1	49	F	R	R	55	1.54	23.1911	0.836957	77	92	54	38	93	73	75	166	1	1	2
815	1	59	M	R	R	85	1.65	31.2213	0.940171	110	117	53	36	102	77	78	179	1	1	3
864	1	39	F	R	R	63	1.66	22.8625	0.72	72	100	49	35	94	77	78	171	7	2	2
876	0	42	M	R	R	77	1.82	23.246	0.8	84	105	55	38	108	84	84	192	1
885	0	55	F	R	R	75	1.57	30.4272	0.842105	96	114	55	36	98	77	73	175	4
952	0	47	F	R	R	66	1.65	24.2424	0.841584	85	101	49	35	99	74	75	173	1.5
962	1	38	F	R	R	50	1.61	19.2894	0.684211	65	95	48	35	92	73	69	165	12	2	3
963	1	39	M	R	R	84	1.73	28.0664	0.920354	104	113	57	40	109	88	82	197	48	3	3
977	1	61	F	R	R	77	1.66	27.9431	0.842593	91	108	53	34	95	77	75	172	48	2	3
999	0	61	F	L	L	65	1.65	23.8751	0.877551	86	98	54	35	99	79	75	178	36
1018	1	61	M	L	L	104	1.76	33.5744	1.03571	116	112	64	42	111	88	92	199	12	1	3
1032	1	70	M	R	L	72	1.6	28.125	0.949495	94	99	58	38	99	70	78	169	12	1	3
1035	1	63	F	R	R	63	1.62	24.0055	0.858586	85	99	53	39	98	82	78	180	36	1	1
1064	1	46	F	R	R	60	1.62	22.8624	0.768421	73	95	53	38	96	73	78	169	4	1	1
1074	1	55	F	L	L	62	1.52	26.8352	0.838384	83	99	51	30	92	78	73	170	12	3	3
1091	0	41	F	R	R	74	1.65	27.1809	0.833333	85	102	54	37	99	81	78	180	12
1092	1	68	F	R	L	73	1.71	24.9649	0.886792	94	106	56	38	105	79	79	184	3	2	4
1093	0	73	F	R	R	71	1.64	26.398	0.900901	100	111	54	37	99	73	77	172	36
1094	1	52	F	R	R	58	1.65	21.3039	0.680412	66	97	53	35	97	76	74	173	2	1	1
1111	0	77	M	R	R	85	1.69	29.7609	0.969388	95	98	58	40	103	76	85	179	3
1112	1	38	F	R	R	60	1.58	24.0346	0.785714	77	98	50	36	97	77	78	174	36	2	3
1128	1	76	M	R	R	70	1.72	23.6614	0.883495	91	103	59	43	104	83	84	187	6	2	4
1166	1	79	F	R	L	71	1.55	29.5525	0.87156	95	109	56	43	98	71	74	169	10	2	4
1168	1	70	F	R	R	61	1.51	26.7532	0.830189	88	106	52	40	92	71	79	163	6	2	3
1183	1	70	M	L	L	65	1.63	24.4646	0.968421	92	95	58	40	101	76	82	177	12	1	3
1184	1	48	F	R	R	75	1.6	29.2969	0.882883	98	111	53	35	98	74	74	172	12	1	2
1215	1	68	F	R	L	62	1.7	21.4533	0.824742	80	97	53	38	104	83	81	187	36	2	3
1227	0	28	F	R	R	57	1.58	22.8329	0.82	82	100	43	30	89	73	66	162	12
1228	0	39	F	R	R	74	1.55	30.8012	0.791304	91	115	52	32	92	71	73	163	7
1243	0	55	F	R	R	59	1.56	24.2439	0.83	83	100	52	37	97	73	74	170	12
1248	1	41	F	R	R	59	1.5	26.2222	0.79	79	100	50	38	91	71	74	162	8	1	3
1290	1	47	F	R	L	58	1.64	21.5645	0.851064	80	94	48	34	96	78	71	174	3	1	3
1313	0	49	F	R	R	63	1.7	21.7993	0.783505	76	97	48	33	98	73	71	171	3
1314	1	75	M	R	R	68	1.64	25.2826	0.905263	86	95	58	39	97	81	88	178	1	3	3
1315	1	36	F	R	R	62	1.65	22.7732	0.685185	74	108	49	34	93	72	75	165	4	2	2
1317	0	50	M	R	R	90	1.77	28.7274	0.943925	101	107	54	40	110	81	87	191	3
1324	1	76	F	R	R	70	1.62	26.6728	0.813559	96	118	51	38	96	76	73	172	1	4	4
1432	1	46	F	R	R	58	1.6	22.6562	0.829787	78	94	50	34	93	72	75	165	6	2	2
1448	1	43	F	R	R	60	1.63	22.5827	0.793814	77	97	49	37	97	73	74	170	6	2	3
1449	1	50	F	R	R	55	1.59	21.7555	0.773196	75	97	54	36	94	72	54	166	24	2	3
1462	1	46	M	R	R	75	1.69	26.2596	0.886792	94	106	59	40	108	78	83	186	16	2	3
1490	0	45	F	R	R	65	1.75	21.2245	0.75	72	96	53	37	106	79	78	185	12
1498	0	73	M	R	R	90	1.63	33.8741	0.981818	108	110	61	43	114	77	84	191	2
1499	0	46	M	R	R	65	1.78	20.5151	0.782178	79	101	55	38	104	84	81	188	2
1500	0	44	F	R	R	50	1.6	19.5312	0.72043	67	93	48	34	94	72	72	166	5
1503	1	26	M	R	R	79	1.7	27.3356	0.787037	85	108	54	38	100	72	83	172	24	1	1
1570	0	36	F	R	R	51	1.62	19.433	0.767442	66	86	48	35	100	76	76	176	36
1591	0	45	F	R	R	67	1.7	23.1834	0.79	79	100	48	34	103	83	68	186	12
1627	0	36	M	R	R	85	1.72	28.7317	0.932692	97	104	59	39	105	78	83	183	24
1654	0	42	M	R	R	78	1.74	25.763	0.857143	90	105	54	37	103	78	74	181	1.5
1689	0	75	M	R	R	75	1.72	25.3515	1	107	107	57	38	113	86	87	199	10
1692	0	54	F	R	R	52	1.6	20.3125	0.821429	69	84	49	34	101	77	78	178	12
1718	0	27	M	L	L	82	1.71	28.0428	0.92	92	100	57	40	113	81	82	194	2
1732	0	48	F	R	R	64	1.73	21.3839	0.72549	74	102	51	36	101	77	77	178	7
1751	0	38	F	L	L	65	1.62	24.7676	0.784314	80	102	52	35	102	75	71	177	24
1767	0	38	F	R	R	65	1.69	22.7583	0.83	83	100	48	36	98	79	72	177	1
1768	0	64	F	R	R	48	1.58	19.2277	0.752809	67	89	51	31	94	76	71	170	8
1780	0	54	F	R	R	65	1.78	20.5151	0.806452	75	93	53	35	106	82	81	188	36
1794	0	38	M	R	R	67	1.74	22.1297	1.37037	74	54	50	32	100	71	78	171	15
1826	0	47	F	L	L	61	1.59	24.1288	0.894737	85	95	49	34	104	74	74	178	12
1932	0	51	F	R	R	72	1.6	28.125	0.847619	89	105	52	34	100	78	73	178	1
1943	0	43	M	R	R	63	1.61	24.3046	0.908163	89	98	47	30	96	73	66	169	30
1957	0	32	M	R	R	60	1.73	20.0474	0.762887	74	97	56	35	100	80	83	180	1
1982	0	34	M	R	R	71	1.72	23.9995	0.88172	82	93	59	41	115	88	85	203	3
1989	0	39	M	R	R	74	1.72	25.0135	1.47826	102	69	50	35	99	89	79	188	36
2021	0	47	F	R	R	50	1.64	18.5901	0.795699	74	93	53	34	112	74	73	186	12
2024	0	43	F	R	R	60	1.54	25.2994	0.793478	73	92	48	34	111	75	75	186	12
2050	0	45	M	R	R	78	1.77	24.8971	0.862745	88	102	54	37	105	79	81	184	2
2076	0	34	M	R	R	77	1.77	24.5779	1.2549	64	51	54	40	117	83	82	200	2
2107	0	50	M	R	R	64	1.78	20.1995	0.901099	82	91	55	37	116	86	85	202	1
2133	0	58	F	R	R	50	1.45	23.7812	0.903226	84	93	49	36	99	70	68	169	24
2154	0	43	F	R	R	60	1.75	19.5918	0.712963	77	108	53	36	108	79	85	187	5
2169	0	58	F	R	R	75	1.63	28.2284	0.892857	100	112	55	36	103	78	79	181	12
2187	0	22	F	R	R	84	1.7	29.0657	0.882883	98	111	54	37	99	78	73	177	12
2195	0	63	M	R	R	69	1.61	26.6193	0.942857	99	105	52	36	100	72	81	172	0.5
2230	0	37	M	R	R	97	1.83	28.9647	0.869565	100	115	63	40	113	85	81	198	7
2341	0	46	F	R	R	58	1.65	21.3039	0.762887	74	97	49	34	96	75	70	171	12
2366	1	44	M	R	R	78	1.78	24.6181	0.933962	99	106	57	38	101	74	85	175	4	1	3
2375	0	41	F	R	R	60	1.64	22.3081	0.854167	82	96	51	36	93	70	70	163	1
2393	0	42	F	R	R	68	1.74	22.46	0.447236	89	199	53	38	97	75	71	172	5
2417	0	58	M	L	L	72	1.65	26.4463	0.834783	96	115	53	38	100	75	77	175	1
46	1	36	F	R	R	79.2	1.56	32.5444	0.972727	107	110	58	39	99	74	73	173	60	2	4
47	1	40	F	R	R	73.6	1.61	28.394	0.875	91	104	50	38	96	70	73	166	24	2	3
54	0	62	F	R	L	68	1.64	25.2826	0.846847	94	111	60	40	100	76	77	176	2
56	1	62	F	R	L	85.9	1.56	35.2975	0.905983	106	117	57	42	97	73	74	170	12	3	2
61	1	64	F	R	R	54.7	1.52	23.6756	0.814433	79	97	50	35	92	73	71	165	48	3	3
62	0	40	F	R	R	55	1.56	22.6003	0.810526	77	95	52	35	97	74	81	171	2
70	1	63	F	R	R	54.1	1.59	21.3995	0.76087	70	92	52	38	103	81	74	184	36	2	2
74	1	78	M	R	L	83.2	1.69	29.1306	0.982609	113	115	57	45	100	82	84	182	6	4	5
78	1	22	F	R	R	40.7	1.53	17.3865	0.788235	67	85	48	31	93	68	67	161	12	2	3
79	1	82	M	R	R	104.8	1.8	32.3457	1.02479	124	121	68	47	112	83	94	195	6	5	5
80	1	30	F	R	R	75.5	1.5	33.5556	0.64	96	150	51	38	102	77	75	179	48	1	3
81	1	82	F	L	L	100	1.52	43.2825	0.916667	121	132	55	39	92	70	78	162	18	5	5
82	1	79	M	R	R	79.3	1.7	27.4394	0.924528	98	106	70	49	112	71	96	183	24	3	4
92	0	49	F	R	R	63	1.58	25.2363	0.843137	86	102	52	34	97	80	73	177	24
93	0	75	F	R	R	74	1.65	27.1809	0.880734	96	109	55	36	106	77	84	183	5
97	1	50	F	R	R	57	1.58	22.8329	0.797872	75	94	49	37	91	69	75	160	3	4	4
98	1	34	F	R	L	94.6	1.63	35.6054	0.790323	98	124	56	37	106	74	78	180	5	2	2
100	1	40	F	R	L	66.2	1.61	25.5391	0.803922	82	102	51	37	98	73	70	171	12	2	3
106	1	92	F	R	L	70	1.55	29.1363	0.881356	104	118	52	36	88	71	75	159	2	4	4
112	1	36	F	R	R	63	1.69	22.0581	0.74	74	100	54	35	99	77	79	176	4	1	3
115	1	71	F	R	L	60	1.55	24.974	0.854167	82	96	50	36	102	78	76	180	36	3	3
116	1	65	F	R	R	78.4	1.6	30.625	0.849558	96	113	61	42	108	79	85	187	36	3	4
117	0	29	F	R	R	54	1.68	19.1327	0.711111	64	90	47	36	95	68	72	163	36
121	1	79	F	L	L	60.6	1.5	26.9333	0.92381	97	105	54	39	85	72	74	157	4	5	5
123	0	41	M	R	R	80	1.66	29.0318	0.979592	96	98	58	43	101	78	82	179	3
127	1	43	F	R	R	98	1.72	33.126	0.990909	109	110	63	45	114	83	90	197	60	2	3
130	0	63	F	R	L	59	1.64	21.9363	0.824742	80	97	50	33	101	77	68	178	6
135	1	72	F	R	L	69.7	1.59	27.5701	0.855856	95	111	58	39	93	72	79	165	5	2	2
144	1	57	F	R	R	76.5	1.65	28.0992	0.805556	87	108	58	40	100	74	81	174	12	3	3
145	1	79	F	R	R	56	1.5	24.8889	0.881818	97	110	55	39	89	70	77	159	4	4	4
148	1	48	M	R	R	103.7	1.9	28.7258	0.972727	107	110	67	46	112	88	90	200	180	1	3
150	1	51	M	R	R	72	1.73	24.0569	0.910891	92	101	62	47	102	80	92	182	8	2	2
163	0	53	F	R	L	94	1.49	42.3404	0.929134	118	127	56	37	95	65	73	160	5
164	1	63	F	R	L	62	1.6	24.2188	0.846939	83	98	51	38	103	73	72	176	120	3	2
168	0	67	F	R	R	84	1.53	35.8836	0.883929	99	112	58	39	113	78	84	191	12
176	1	40	F	R	L	57.2	1.6	22.3438	0.789474	75	95	52	34	98	74	73	172	4	2	2
184	0	46	F	R	R	78	1.55	32.4662	0.885965	101	114	50	34	93	72	73	165	120
185	1	48	M	R	R	90.8	1.73	30.3385	0.933962	99	106	60	43	103	83	89	186	12	1	3
188	0	61	M	R	L	76	1.58	30.4438	0.917431	100	109	56	37	97	76	76	173	3
194	1	56	F	R	R	70.5	1.7	24.3945	0.813084	87	107	53	37	89	82	76	171	3	2	3
197	1	76	F	L	L	65	1.51	28.5075	0.871287	88	101	52	40	94	69	72	163	3	1	2
201	1	72	F	R	L	69.7	1.5	30.9778	0.857143	96	112	53	39	93	72	73	165	6	2	3
215	0	76	F	R	R	56	1.52	24.2382	0.95	95	100	56	39	100	70	75	170	18
217	1	73	M	R	L	91.3	1.63	34.3634	1.02885	107	104	60	44	105	75	89	180	24	2	3
219	0	42	F	R	L	72	1.5	32	0.89899	89	99	49	35	96	78	70	174	6
220	1	43	F	R	R	54.5	1.62	20.7667	0.847826	78	92	46	33	108	76	75	184	2	1	3
228	1	63	F	R	L	64	1.56	26.2985	0.888889	88	99	51	31	96	72	76	168	5	1	2
229	1	52	F	R	R	72	1.6	28.125	0.859813	92	107	55	36	102	76	78	178	4	1	3
230	0	44	M	R	R	70	1.76	22.5981	0.84375	81	96	53	36	105	80	81	185	6
231	1	65	F	R	R	63	1.45	29.9643	0.866071	97	112	52	38	91	75	78	166	6	1	3
237	1	27	F	R	R	64	1.67	22.9481	0.808511	76	94	51	37	102	83	79	185	6	2	2
241	1	71	F	R	R	63.7	1.54	26.8595	0.858586	85	99	49	38	95	73	75	168	2	1	2
245	1	39	F	R	R	97.3	1.61	37.5371	0.893443	109	122	52	42	102	81	84	183	12	2	2
254	0	65	F	R	R	75	1.49	33.7823	0.79661	94	118	56	38	92	74	80	166	48
256	0	34	F	R	R	66	1.66	23.9512	0.811321	86	106	56	36	95	78	77	173	8
260	0	27	F	R	R	63	1.66	22.8625	0.679612	70	103	44	33	95	74	70	169	12
262	1	69	F	R	R	85	1.57	34.4842	0.892562	108	121	64	47	93	72	76	165	6	3	3
265	1	54	F	R	R	74	1.6	28.9062	0.864865	96	111	52	40	100	77	78	177	36	2	4
273	1	71	M	R	L	75.7	1.66	27.4713	1.03	103	100	59	40	106	82	86	188	24	2	3
275	0	39	F	R	R	57	1.67	20.4382	0.747253	68	91	47	32	101	74	68	175	42
287	1	67	M	R	R	86.5	1.66	31.3906	1.04762	110	105	63	43	100	87	86	187	6	2	2
288	0	47	M	R	R	103	1.74	34.0203	0.942149	114	121	55	37	112	81	90	193	3
295	1	74	F	R	L	68.8	1.55	28.6368	0.827273	91	110	55	39	99	73	82	172	96	2	4
298	0	70	M	R	L	103	1.81	31.4398	0.940171	110	117	67	39	121	94	98	215	2
300	0	46	M	R	R	98	1.88	27.7275	0.946429	106	112	61	45	120	92	95	212	12
303	1	71	M	R	L	87.6	1.62	33.3791	1.02778	111	108	63	46	107	83	93	190	12	1	3
304	0	87	F	R	R	53	1.47	24.5268	0.917526	89	97	50	37	95	74	74	169	4
306	0	35	F	R	L	52	1.67	18.6453	0.780488	64	82	51	35	104	76	72	180	3
309	0	63	F	R	L	68	1.56	27.9421	0.880734	96	109	52	33	96	71	75	167	60
319	1	33	F	R	R	73	1.62	27.8159	0.941748	97	103	49	34	102	77	75	179	24	2	3
325	0	49	F	R	R	66	1.61	25.462	0.938776	92	98	47	34	100	71	73	171	240
329	1	38	M	R	R	77	1.79	24.0317	0.95098	97	102	55	40	110	85	86	195	12	2	3
332	1	55	F	R	R	75.3	1.58	30.1634	0.839623	89	106	52	37	99	74	77	173	12	2	4
333	1	85	F	R	R	64.3	1.48	29.3554	0.971963	104	107	53	39	88	69	74	157	12	5	5
335	1	46	F	R	R	71	1.69	24.8591	0.714286	75	105	53	34	109	79	79	188	24	1	2
340	0	58	F	R	R	70	1.57	28.3987	0.884615	92	104	55	37	101	74	78	175	120
342	1	44	M	R	L	80.6	1.84	23.8067	0.969697	96	99	57	38	111	89	87	200	3	2	2
344	1	45	F	R	R	76.8	1.53	32.8079	0.9	99	110	51	34	93	70	74	163	5	2	2
345	1	52	F	R	R	72	1.59	28.4799	0.888889	96	108	52	38	96	74	77	170	1	2	2
346	1	56	F	R	R	66.3	1.6	25.8984	0.868687	86	99	50	37	95	76	82	171	6	3	3
352	0	37	F	R	R	54	1.65	19.8347	0.76087	70	92	49	34	102	76	74	178	3
357	1	75	M	R	R	60.5	1.58	24.2349	0.958333	92	96	56	38	96	71	83	167	3	2	3
358	1	39	F	R	R	73	1.64	27.1416	0.851485	86	101	50	36	95	78	75	173	120	2	2
377	1	35	F	R	R	104	1.63	39.1434	0.878049	108	123	62	42	101	73	83	174	8	3	3
379	1	67	F	R	R	54	1.49	24.3232	0.826531	81	98	57	38	94	74	78	168	4	2	2
381	0	45	F	R	L	63	1.56	25.8876	0.865979	84	97	53	36	98	73	80	171	3
391	1	56	M	R	R	90.3	1.71	30.8813	1.01961	104	102	61	43	106	84	93	190	36	1	2
392	1	59	F	R	R	61.9	1.52	26.7919	0.854369	88	103	51	39	94	72	77	166	18	4	4
395	1	79	F	R	R	65.8	1.5	29.2444	0.897196	96	107	51	35	97	72	74	169	7	1	2
396	1	48	F	R	R	54.7	1.4	27.9082	0.928571	91	98	49	36	93	68	73	161	60	2	3
397	1	31	M	R	R	86.2	1.73	28.8015	0.93	93	100	54	44	114	82	85	196	4	3	4
402	1	21	M	R	R	73	1.79	22.7833	0.8	80	100	57	40	106	88	90	194	10	2	2
405	0	37	F	R	R	59	1.66	21.4109	0.75	72	96	52	35	101	78	80	179	12
410	0	45	F	R	L	63	1.57	25.5588	0.861386	87	101	47	32	101	70	66	171	10
419	0	43	F	R	R	56	1.6	21.875	0.833333	75	90	48	35	103	82	78	185	4
421	1	43	F	R	R	74.8	1.58	29.9631	0.87619	92	105	52	34	93	75	74	168	4	1	2
430	1	69	F	R	R	71.6	1.6	27.9688	0.933962	99	106	55	39	102	78	78	180	12	3	3
432	1	72	M	R	R	77.8	1.63	29.2822	0.951923	99	104	59	44	107	77	87	184	24	5	5
435	1	71	F	R	R	72.4	1.65	26.5932	0.878505	94	107	57	38	102	85	83	187	12	2	3
436	1	39	M	R	L	73	1.7	25.2595	0.865385	90	104	58	41	113	86	85	199	48	1	2
440	1	78	M	R	L	82	1.68	29.0533	0.946429	106	112	63	45	102	78	89	180	18	4	4
441	0	52	F	R	R	50	1.54	21.0828	0.853933	76	89	44	32	94	74	71	168	48
442	1	52	F	R	R	62	1.6	24.2188	0.813725	83	102	49	35	96	73	70	169	120	1	2
443	1	64	F	L	L	57	1.46	26.7405	0.881188	89	101	50	36	90	68	74	158	120	3	3
446	0	26	F	R	R	53	1.59	20.9644	0.827586	72	87	48	33	97	71	74	168	120
448	0	51	F	R	R	63	1.6	24.6094	0.865979	84	97	51	34	95	78	75	173	120
449	0	26	M	R	R	82	1.77	26.1738	0.9	90	100	50	35	105	79	84	184	24
453	1	51	F	R	R	56	1.53	23.9224	0.829545	73	88	51	36	97	74	77	171	12	3	4
456	0	45	F	R	R	86	1.65	31.5886	0.90991	101	111	48	35	99	77	75	176	24
460	0	69	F	R	L	73	1.62	27.8159	0.805825	83	103	53	37	98	85	80	183	8
463	1	59	M	R	R	64	1.65	23.5078	0.955556	86	90	56	37	102	75	78	177	36	3	4
468	0	51	F	R	L	76	1.62	28.959	0.990385	103	104	55	37	94	77	80	171	12
472	1	51	F	R	L	54	1.61	20.8325	0.857143	78	91	49	32	100	80	73	180	18	3	3
481	1	40	F	R	R	59	1.45	28.0618	0.848485	84	99	48	32	98	72	70	170	12	3	1
485	1	25	M	R	R	79	1.76	25.5036	0.865979	84	97	52	37	112	85	82	197	5	3	3
495	0	50	F	R	R	58	1.6	22.6562	0.860215	80	93	48	30	97	78	74	175	24
503	0	51	F	R	R	65	1.66	23.5883	0.836735	82	98	51	32	97	81	73	178	18
527	1	54	F	R	R	73	1.62	27.8159	0.794393	85	107	52	37	102	77	76	179	8	2	3
529	1	45	F	R	R	80	1.61	30.863	0.810811	90	111	54	39	107	84	79	191	60	2	3
531	1	67	M	R	R	76	1.68	26.9274	0.951456	98	103	59	38	109	84	87	193	36	1	2
536	0	47	F	R	L	97	1.52	41.9841	0.906977	117	129	56	38	95	64	73	159	6
539	1	67	M	R	L	75	1.59	29.6665	0.942308	98	104	56	40	108	77	86	185	48	5	5
541	1	77	M	R	R	82	1.6	32.0312	1	111	111	57	40	98	70	70	168	120	4	4
569	0	39	M	R	L	98	1.77	31.2809	0.85	102	120	56	38	113	80	90	193	6
592	0	40	F	R	L	59	1.56	24.2439	0.842105	80	95	53	36	98	74	79	172	12
603	0	50	M	R	R	82	1.69	28.7105	1.06593	97	91	60	40	108	80	82	188	6
606	0	36	M	R	R	72	1.78	22.7244	0.869565	80	92	53	39	110	81	84	191	60
612	0	53	F	R	R	66	1.62	25.1486	0.833333	75	90	54	35	99	78	77	177	6
615	0	29	F	R	R	52	1.62	19.8141	0.802326	69	86	48	32	92	74	72	166	84
618	0	85	F	R	R	72	1.4	36.7347	0.896	112	125	48	34	89	73	69	162	6
639	0	60	M	R	L	90	1.75	29.3878	0.972477	106	109	59	40	105	91	85	196	12
666	0	53	F	R	R	65	1.49	29.278	0.942857	99	105	52	36	94	72	76	166	48
700	0	54	M	R	R	82	1.72	27.7177	1.05556	95	90	60	39	108	80	82	188	1
704	0	29	M	R	R	80	1.73	26.7299	0.911765	93	102	57	40	116	87	85	203	7
737	0	53	F	R	R	50	1.6	19.5312	0.764706	65	85	50	34	98	74	70	172	24
762	0	22	M	R	R	74	1.77	23.6203	0.882979	83	94	54	41	106	86	91	192	6
768	0	28	F	R	R	75	1.65	27.5482	0.927835	90	97	52	37	107	79	81	186	6
800	0	25	F	R	L	65	1.55	27.0552	0.897959	88	98	51	33	98	80	73	178	36
807	0	58	M	R	R	52	1.54	21.9261	0.896552	78	87	55	39	99	78	77	177	12
821	0	63	M	R	R	78	1.73	26.0617	0.89	89	100	64	41	114	85	86	199	60
839	0	41	M	R	R	94	1.65	34.5271	0.990566	105	106	57	42	105	75	88	180	2
846	0	73	F	R	L	70	1.61	27.0051	0.894231	93	104	52	32	107	75	73	182	12
3_12	0	47	F	R	L	75	1.57	30.4272	0.961165	99	103	48	34	96	76	76	172	6
4_12	0	32	F	L	L	63	1.64	23.4236	0.861702	81	94	50	35	100	77	77	177	24
7_12	0	60	M	R	R	73	1.67	26.1752	0.978947	93	95	60	42	106	81	83	187	180
13_12	0	69	M	R	L	93	1.74	30.7174	0.982456	112	114	58	38	111	80	78	191	2
22_12	0	31	M	R	L	94	1.72	31.7739	1.06931	108	101	55	36	112	84	84	196	10
24_12	0	54	F	R	L	115	1.55	47.8668	0.918519	124	135	52	35	97	72	74	169	3
41_12	0	34	F	R	R	59	1.7	20.4152	0.752809	67	89	46	34	105	79	75	184	36
52_12	0	52	F	R	R	64	1.7	22.1453	0.71	71	100	45	33	105	75	72	180	6
59_12	0	40	M	R	R	76	1.8	23.4568	0.885417	85	96	60	40	117	84	92	201	12
61_12	0	27	M	R	R	78	1.76	25.1808	0.928571	91	98	55	42	105	81	86	186	5
85_12	0	46	F	R	R	46	1.5	20.4444	0.8	68	85	47	38	95	76	71	171	7
107_12	0	24	M	R	R	67	1.71	22.913	0.869565	80	92	53	39	110	80	85	190	120
115_12	0	56	F	R	L	64	1.61	24.6904	0.836735	82	98	50	33	103	80	80	183	48
153_12	0	70	F	R	L	78	1.49	35.1336	0.866667	104	120	51	34	91	71	69	162	36
156_12	0	59	F	L	L	78	1.64	29.0006	0.933333	98	105	54	38	105	80	79	185	60
184_12	0	38	M	R	R	88	1.88	24.8981	0.875	91	104	58	41	122	90	84	212	36
207_12	0	43	F	R	R	61	1.63	22.9591	0.788889	71	90	52	34	99	78	75	177	5
214_12	0	28	F	R	R	50	1.56	20.5457	0.8	64	80	45	32	96	71	74	167	24
48	0	77	M	L	L	73	1.64	27.1416	0.911765	93	102	55	37	113	84	82	197	6
51	0	68	M	L	L	70	1.6	27.3438	0.90099	91	101	62	44	109	80	83	189	5
52	0	52	F	L	L	51	1.53	21.7865	0.700935	75	107	56	39	98	75	76	173	6
53	0	62	M	R	R	69	1.67	24.7409	0.776699	80	103	61	42	111	81	81	192	12
55	0	51	F	R	R	62	1.65	22.7732	0.747475	74	99	57	40	99	76	79	175	8
60	0	17	F	L	L	62	1.52	26.8352	0.804124	78	97	54	38	98	74	78	172	12
63	0	65	F	R	R	44	1.58	17.6254	0.697917	67	96	53	39	100	75	77	175	1
64	0	62	M	R	R	58	1.64	21.5645	0.861386	87	101	62	44	109	82	84	191	4
68	1	65	F	R	R	67	1.51	29.3847	0.943925	101	107	58	39	100	58	81	158	48	3	3
69	0	72	M	R	R	120	1.86	34.6861	1.03333	124	120	65	45	116	84	90	200	3
70	1	21	F	R	R	57.5	1.5	25.5556	0.887755	87	98	48	35	99	73	73	172	2	1	1
72	1	47	M	R	R	94.5	1.81	28.8453	1.05769	110	104	62	43	108	80	87	188	2	3	3
73	0	50	M	R	R	63	1.71	21.5451	0.938144	91	97	60	42	111	79	84	190	24
74	1	79	M	R	R	78.5	1.66	28.4874	0.929825	106	114	63	44	98	79	87	177	12	2	3
76	0	45	F	R	R	57	1.59	22.5466	0.879121	80	91	52	32	100	70	67	170	120
78	0	50	F	R	R	69.5	1.68	24.6244	0.915888	98	107	52	34	93	74	75	167	5
80	1	63	F	R	R	69	1.59	27.2932	0.877358	93	106	53	38	94	73	82	167	72	2	2
84	0	58	F	R	R	63	1.53	26.9127	0.898148	97	108	53	41	100	71	81	171	2
85	0	30	F	R	R	72	1.71	24.623	0.75	90	120	60	40	103	76	78	179	24
86	1	38	F	L	L	60.8	1.51	26.6655	0.768519	83	108	53	36	88	68	74	156	12	3	3
87	1	65	F	R	R	55.7	1.58	22.3121	0.907216	88	97	53	39	95	78	74	173	24	3	3
88	0	59	M	R	L	84.1	1.65	30.8907	1	104	104	60	40	102	75	83	177	6
92	1	76	M	R	R	62.5	1.63	23.5237	1	93	93	63	45	103	78	86	181	2	2	3
93	0	70	F	R	R	55	1.57	22.3133	0.761468	83	109	56	39	99	74	79	173	36
97	1	76	F	R	R	67.5	1.52	29.2157	0.894231	93	104	53	38	101	74	79	175	24	3	3
100	1	48	F	R	R	76.5	1.61	29.5128	0.824074	89	108	58	41	100	74	80	174	6	3	3
101	0	44	F	L	L	53.7	1.46	25.1923	0.765766	85	111	57	41	97	72	82	169	4
102	0	76	F	R	R	50	1.5	22.2222	0.686957	79	115	59	40	96	77	81	173	6
104	0	78	F	R	R	67	1.58	26.8386	0.77193	88	114	58	39	99	75	78	174	12
105	0	41	M	R	R	86.8	1.81	26.4949	0.95283	101	106	65	47	105	78	93	183	12
108	0	24	F	L	L	53.9	1.56	22.1483	0.777778	77	99	54	35	94	74	70	168	12
109	0	43	F	R	L	50.6	1.74	16.7129	0.717391	66	92	50	36	103	74	74	177	0.5
110	1	58	M	R	R	88.5	1.74	29.2311	0.964286	108	112	62	46	103	77	91	180	24	3	3
111	1	43	F	R	R	72.3	1.67	25.9242	0.890909	98	110	62	41	110	73	84	183	36	3	1
113	0	20	M	R	R	68.2	1.74	22.5261	0.928571	91	98	61	44	117	84	83	201	1
114	0	56	F	R	R	55.9	1.52	24.1949	0.925532	87	94	46	32	105	67	72	172	12
116	0	59	M	R	R	92	1.57	37.324	1.0084	120	119	60	43	105	77	80	182	5
117	1	55	F	R	R	61	1.54	25.721	0.873684	83	95	54	41	97	75	76	172	4	1	3
120	0	54	F	R	R	64	1.63	24.0882	0.771429	81	105	56	39	100	78	84	178	2
121	0	39	M	R	R	80	1.87	22.8774	0.84	84	100	57	42	106	82	79	188	24
122	0	39	F	L	L	110	1.58	44.0635	0.936508	118	126	58	37	101	74	77	175	0.5
124	0	73	F	R	R	60	1.62	22.8624	0.76	76	100	54	37	101	79	77	180	0.5
127	0	44	F	L	L	55	1.55	22.8928	0.732673	74	101	55	40	98	75	81	173	6
129	0	34	M	R	R	73	1.76	23.5666	0.908163	89	98	55	39	116	82	84	198	12
130	0	22	F	R	R	59	1.64	21.9363	0.835052	81	97	55	36	102	71	78	173	6
132	1	44	M	R	R	69	1.65	25.3444	0.934066	85	91	59	42	103	76	82	179	24	2	3
135	1	51	F	R	R	73	1.7	25.2595	0.846154	88	104	57	40	96	77	79	173	12	2	2
137	0	40	F	R	R	64	1.57	25.9645	0.752381	79	105	52	37	99	72	72	171	6
139	1	66	M	R	R	83	1.69	29.0606	0.944444	102	108	61	46	105	86	92	191	12	2	3
140	1	50	M	R	R	63	1.67	22.5896	1.06818	94	88	57	39	108	78	88	186	12	1	3
146	0	41	F	L	L	66	1.64	24.539	0.803922	82	102	57	41	99	77	78	176	8
148	1	32	M	R	L	97.5	1.66	35.3825	0.973684	111	114	55	37	99	78	78	177	24	1	2
149	1	62	M	R	L	54.9	1.59	21.7159	0.868132	79	91	52	35	93	71	77	164	5	1	2
154	0	44	F	R	L	61	1.64	22.68	0.89899	89	99	53	34	103	77	80	180	2
155	0	77	F	R	R	58.6	1.47	27.1183	0.893204	92	103	49	35	88	71	73	159	7
157	1	52	F	R	R	58.5	1.64	21.7504	0.841584	85	101	50	33	94	79	75	173	24	1	1
159	1	75	F	R	R	73.2	1.56	30.0789	0.929825	106	114	53	36	98	79	78	177	48	1	2
164	0	57	F	R	R	57	1.66	20.6852	0.708738	73	103	56	39	102	79	83	181	12
166	0	69	F	R	R	69	1.59	27.2932	0.818182	81	99	55	38	101	77	79	178	3
171	0	70	F	R	R	57	1.57	23.1247	0.745098	76	102	54	40	100	79	78	179	2
172	1	42	F	R	R	96.2	1.85	28.1081	0.943925	101	107	62	44	112	88	93	200	84	2	3
175	1	49	F	R	R	51	1.53	21.7865	0.831579	79	95	46	34	87	73	70	160	12	1	2
176	0	41	F	R	R	59	1.63	22.2063	0.894737	85	95	48	33	96	72	73	168	3
177	1	52	M	R	R	76	1.66	27.5802	0.938776	92	98	60	46	101	76	88	177	5	1	1
181	0	55	M	L	L	109	1.78	34.4022	0.889908	97	109	61	42	116	86	85	202	0.5
182	0	40	F	R	L	37.1	1.53	15.8486	0.753086	61	81	45	29	90	72	74	162	2
184	1	50	M	R	R	86	1.8	26.5432	0.910891	92	101	60	45	107	76	86	183	2	3	3
185	1	42	F	R	R	59	1.65	21.6713	0.8	76	95	54	37	100	77	75	177	3	2	2
186	0	35	F	R	L	52	1.56	21.3675	0.822222	74	90	48	33	94	70	77	164	2
187	1	54	F	R	R	57	1.56	23.4221	0.822917	79	96	53	40	87	71	76	158	12	4	4
187	0	54	F	R	R	57	1.56	23.4221	0.822917	79	96	53	40	87	71	76	158	12
189	1	73	F	R	L	74	1.58	29.6427	0.895238	94	105	55	37	92	66	80	158	48	3	3
190	1	74	M	R	L	106.5	1.65	39.1185	1.04237	123	118	65	46	108	79	92	187	5	4	3
193	0	38	M	L	L	59	1.69	20.6575	0.903226	84	93	54	35	97	75	75	172	6
194	0	58	M	L	L	72.4	1.7	25.0519	0.878788	87	99	62	43	110	83	83	193	6
196	0	33	F	R	R	47.6	1.56	19.5595	0.8	72	90	49	33	86	70	72	156	1
197	0	72	M	R	L	66	1.7	22.8374	0.927835	90	97	61	35	96	72	80	168	4
199	0	44	F	R	R	59.3	1.52	25.6666	0.807692	84	104	51	37	96	74	75	170	12
200	0	21	M	R	R	68.2	1.74	22.5261	0.928571	91	98	54	37	105	83	78	188	6
201	1	58	F	R	L	61	1.5	27.1111	0.918367	90	98	52	41	96	69	74	165	60	5	5
202	0	67	F	R	L	51.5	1.52	22.2905	0.888889	80	90	55	38	95	72	78	167	36
203	0	64	F	R	R	86	1.63	32.3685	0.903846	94	104	56	41	99	75	81	174	1
206	0	56	F	R	R	57	1.59	22.5466	0.757895	72	95	55	38	101	76	80	177	6
207	0	36	M	R	R	80	1.77	25.5354	0.911765	93	102	60	42	107	87	85	194	1
208	1	28	M	R	R	94.5	1.75	30.8571	0.981132	104	106	63	45	110	75	91	185	60	2	2
211	1	77	M	R	R	86	1.68	30.4705	0.948276	110	116	62	44	101	78	86	179	24	5	5
218	0	54	F	R	R	79	1.55	32.8824	0.838983	99	118	57	37	101	73	80	174	6
219	0	71	F	R	R	60	1.51	26.3146	0.794118	81	102	59	42	96	73	75	169	3
220	0	67	F	R	R	63	1.53	26.9127	0.777778	77	99	54	38	100	74	77	174	2
223	1	44	M	R	R	83	1.76	26.7949	0.93	93	100	60	43	109	77	81	186	2	2	3
224	0	48	F	L	R	68	1.6	26.5625	0.823529	84	102	54	37	103	78	72	181	12
225	0	53	M	R	L	63	1.7	21.7993	0.854167	82	96	64	54	112	86	89	198	11
226	0	39	F	R	R	48.5	1.58	19.428	0.72093	62	86	51	34	99	75	79	174	9
227	1	58	F	R	R	59	1.6	23.0469	0.848485	84	99	57	38	101	74	81	175	24	2	1
231	1	40	F	R	R	57	1.5	25.3333	0.848485	84	99	49	36	93	66	73	159	18	3	3
233	1	75	F	R	R	70.8	1.59	28.0052	0.90991	101	111	56	40	95	69	80	164	72	2	2
235	0	59	F	R	R	82.5	1.67	29.5816	0.915888	98	107	59	42	108	82	86	190	8
236	1	51	F	R	R	104	1.54	43.8523	0.881481	119	135	59	43	105	82	84	187	18	2	1
237	1	45	F	R	R	77.8	1.67	27.8963	0.816514	89	109	53	39	105	77	79	182	24	3	3
238	1	50	F	R	R	53.2	1.57	21.583	0.778947	74	95	48	35	92	73	77	165	60	3	2
243	0	67	F	R	L	60.5	1.48	27.6205	0.87	87	100	58	42	99	77	84	176	2
244	1	77	M	R	R	100.5	1.66	36.4712	1.08333	130	120	64	50	101	79	94	180	6	4	4
245	1	53	F	R	R	70	1.49	31.5301	0.927928	103	111	51	35	94	66	74	160	2	2	3
248	0	70	F	R	R	58	1.52	25.1039	0.77451	79	102	56	41	101	75	81	176	6
251	0	79	M	R	R	72	1.62	27.4348	0.91	91	100	63	42	109	82	84	191	3
254	1	68	M	R	R	94	1.76	30.3461	1.00901	112	111	57	47	109	82	96	191	4	3	3
255	1	38	F	R	R	58.2	1.59	23.0212	0.886598	86	97	55	42	94	68	76	162	36	2	1
257	1	45	M	R	R	65.5	1.73	21.8851	0.931818	82	88	60	42	108	84	95	192	12	3	3
258	0	33	M	R	R	65	1.65	23.8751	0.821053	78	95	59	49	108	83	89	191	120
259	0	89	F	R	L	76	1.61	29.3199	0.773585	82	106	57	39	105	74	75	179	24
262	0	47	M	R	R	97.5	1.76	31.476	1.02727	113	110	63	43	120	87	91	207	4
263	0	77	F	R	R	51	1.46	23.9257	0.757895	72	95	55	40	94	73	74	167	120
265	1	61	M	R	R	79.7	1.75	26.0245	1.0303	102	99	55	40	109	80	84	189	3	1	2
267	0	56	F	R	R	80	1.65	29.3848	0.910714	102	112	54	37	104	73	76	177	3
268	0	32	M	R	L	80	1.76	25.8264	0.843137	86	102	60	40	107	78	88	185	2
273	0	46	F	R	L	54	1.68	19.1327	0.76087	70	92	52	38	99	78	83	177	1
276	1	60	M	R	R	87.5	1.68	31.002	0.963964	107	111	63	44	108	85	93	193	12	3	3
278	1	66	F	R	R	84	1.65	30.854	0.883333	106	120	52	38	103	73	80	176	12	2	2
279	1	51	M	L	L	79.5	1.71	27.1879	0.929293	92	99	58	43	110	84	86	194	48	3	3
280	1	35	M	R	R	63	1.6	24.6094	0.869565	80	92	57	43	104	80	84	184	6	2	2
283	1	47	M	R	L	82.5	1.74	27.2493	0.846939	83	98	61	44	110	77	91	187	4	4	3
284	1	39	F	R	R	50	1.53	21.3593	0.875	84	96	47	37	93	74	73	167	96	2	4
285	0	64	F	L	L	52.5	1.54	22.137	0.73	73	100	56	41	99	77	79	176	8
287	0	45	M	R	R	78	1.78	24.6181	0.848485	84	99	68	43	119	86	96	205	2
290	0	41	M	R	R	80	1.77	25.5354	0.761905	80	105	58	37	108	80	80	188	2
292	0	89	M	R	R	57	1.61	21.9899	0.91	91	100	59	39	101	73	76	174	12
293	1	61	F	R	R	76.5	1.66	27.7616	0.883495	91	103	56	40	100	79	82	179	12	1	1
294	1	71	F	R	R	84.5	1.74	27.9099	0.983333	118	120	59	41	105	84	81	189	12	3	3
295	0	40	M	R	R	71.5	1.68	25.333	0.901961	92	102	56	37	99	76	84	175	3
296	0	49	F	R	L	57.5	1.6	22.4609	0.768421	73	95	51	31	94	66	74	160	72
298	0	53	F	R	R	55.5	1.55	23.1009	0.857143	84	98	50	36	97	68	74	165	1
299	1	71	F	R	R	64	1.55	26.6389	0.857143	84	98	56	49	101	81	80	182	24	2	3
301	0	30	F	R	L	52	1.68	18.424	0.740385	77	104	53	37	98	74	75	172	3
303	1	52	F	R	R	53.5	1.53	22.8545	0.74	74	100	53	37	92	78	72	170	2	3	3
304	1	67	M	R	R	83.5	1.72	28.2247	1.04854	108	103	66	48	117	82	94	199	120	2	4
305	0	41	F	R	L	63	1.68	22.3214	0.8	80	100	54	40	103	76	72	179	24
308	0	35	M	R	L	71.5	1.77	22.8223	0.857143	84	98	57	38	110	83	88	193	4
309	0	36	M	R	R	93	1.89	26.0351	0.933962	99	106	60	43	115	87	93	202	5
310	1	46	F	R	R	63	1.58	25.2363	0.84466	87	103	51	37	102	69	80	171	6	4	4
311	1	64	M	R	R	64.5	1.6	25.1953	1.04444	94	90	55	43	106	74	79	180	12	1	2
312	0	56	F	R	L	73	1.72	24.6755	0.929204	105	113	58	41	113	83	83	196	2
313	0	49	M	R	R	96	1.8	29.6296	0.982301	111	113	68	44	116	88	98	204	3
316	0	58	F	R	R	58.5	1.6	22.8516	0.826923	86	104	50	43	96	72	76	168	3
317	0	62	F	L	L	67.5	1.65	24.7934	0.792453	84	106	56	40	100	78	81	178	12
320	1	49	M	R	R	94	1.69	32.912	1.01905	107	105	63	44	105	81	90	186	4	4	4
321	1	61	M	R	R	97	1.73	32.41	0.946429	106	112	63	44	105	79	92	184	18	3	3
322	0	41	M	L	L	96.2	1.75	31.4122	1.02752	112	109	60	38	112	81	85	193	4
324	0	75	F	R	R	70.5	1.65	25.8953	0.783784	87	111	60	39	99	75	77	174	1
325	1	70	M	R	R	91	1.73	30.4053	1	109	109	66	47	111	85	89	196	2	3	3
328	1	68	M	R	L	84	1.66	30.4834	0.962963	104	108	62	45	102	76	91	178	6	2	3
329	1	29	F	R	R	52	1.56	21.3675	0.78125	75	96	52	38	96	78	79	174	60	1	1
331	0	76	F	R	L	60.5	1.57	24.5446	0.770833	74	96	55	39	98	76	75	174	36
334	0	52	F	R	R	53	1.53	22.6409	0.981308	105	107	53	41	92	74	78	166	32
335	1	81	F	R	R	64.4	1.51	28.2444	0.921569	94	102	54	39	92	73	79	165	24	5	5
336	0	42	M	R	R	100	1.84	29.5369	0.910714	102	112	63	46	116	86	97	202	6
338	1	61	F	R	R	54	1.49	24.3232	0.819048	86	105	51	38	90	68	72	158	2	3	3
339	1	41	F	R	R	78	1.61	30.0914	0.883495	91	103	60	42	100	74	85	174	4	5	5
339	0	52	F	R	R	59.4	1.62	22.6337	0.794118	81	102	49	33	91	76	69	167	72
340	0	69	F	R	L	62	1.59	24.5243	0.8	84	105	56	39	100	77	80	177	3
341	0	85	M	R	R	74	1.73	24.7252	0.901961	92	102	64	44	111	84	86	195	24
344	0	67	F	R	R	51	1.51	22.3674	0.774194	72	93	54	41	98	75	79	173	5
347	0	57	F	R	R	56.5	1.58	22.6326	0.822917	79	96	55	40	93	76	73	169	18
348	1	76	M	R	R	55.5	1.65	20.3857	0.894737	85	95	61	41	105	71	87	176	5	2	3
349	1	51	F	R	R	62	1.58	24.8358	0.886598	86	97	56	40	95	78	86	173	48	3	2
350	1	57	F	R	R	56	1.47	25.9151	0.891089	90	101	49	36	93	71	68	164	24	3	3
351	1	46	F	R	R	64.5	1.58	25.8372	0.901961	92	102	51	39	95	74	74	169	72	3	3
359	0	40	F	L	L	56	1.46	26.2713	0.805825	83	103	55	38	95	74	75	169	6
361	1	74	M	R	L	77.5	1.59	30.6554	1.05	105	100	64	47	105	75	92	180	8	4	4
362	0	58	F	L	L	75	1.72	25.3515	0.803922	82	102	55	40	105	79	78	184	12
363	1	58	M	R	R	123.5	1.72	41.7455	1.09091	132	121	64	49	104	80	93	184	3	3	3
365	0	84	F	R	R	64	1.57	25.9645	0.773196	75	97	54	40	102	77	77	179	120
368	1	81	F	R	R	69.2	1.5	30.7556	1.01835	111	109	50	30	97	70	80	167	12	2	3
369	0	74	F	R	R	66	1.57	26.7759	0.764706	78	102	57	40	101	76	79	177	120
371	0	63	F	R	R	55	1.54	23.1911	0.806122	79	98	55	36	95	74	78	169	18
373	1	57	F	R	R	74	1.69	25.9095	0.86087	99	115	59	40	99	76	80	175	3	2	2
375	0	70	M	R	R	71	1.7	24.5675	0.910891	92	101	60	41	109	82	83	191	12
376	1	44	F	R	R	87	1.73	29.0688	0.9375	105	112	59	42	107	83	92	190	24	1	1
383	0	43	F	R	R	74	1.76	23.8895	0.882353	90	102	60	37	112	82	83	194	24
384	0	51	F	L	L	57	1.51	24.9989	0.773196	75	97	54	40	99	74	76	173	6
389	0	37	F	R	R	85	1.66	30.8463	0.972222	105	108	54	38	105	75	76	180	7
393	0	76	F	R	R	65	1.52	28.1337	0.899083	98	109	54	38	97	77	84	174	36
394	1	52	F	R	R	62.5	1.6	24.4141	0.796117	82	103	56	40	96	77	81	173	2	1	1
394	0	24	M	R	L	63.5	1.75	20.7347	0.864583	83	96	56	43	110	75	86	185	36
397	0	65	F	R	R	62	1.52	26.8352	0.806122	79	98	55	39	98	75	79	173	4
400	0	79	F	R	R	83	1.51	36.4019	0.885965	101	114	56	42	97	73	74	170	1
402	1	75	F	R	R	59.5	1.57	24.1389	0.87619	92	105	51	38	90	68	72	158	7	3	3
404	0	60	F	R	R	58	1.62	22.1003	1.02151	95	93	48	36	94	73	75	167	6
405	1	70	F	R	R	56.5	1.41	28.4191	1	102	102	49	37	85	65	72	150	12	3	3
408	1	68	F	L	L	60	1.62	22.8624	0.857143	90	105	55	38	104	73	78	177	12	3	3
409	1	45	M	R	R	65.5	1.62	24.9581	1	93	93	61	45	102	79	90	181	120	3	3
413	0	54	F	R	R	55.4	1.56	22.7646	0.768421	73	95	58	42	100	72	81	172	24
414	1	56	F	R	R	81.5	1.58	32.647	0.954128	104	109	58	41	100	79	77	179	60	3	3
415	0	78	F	R	R	58.5	1.55	24.3496	0.783505	76	97	54	43	100	76	75	176	0.5
420	1	38	F	R	R	60	1.58	24.0346	0.88	88	100	52	36	100	74	72	174	1	2	1
423	0	40	F	R	R	56	1.45	26.635	0.871287	88	101	45	30	88	74	72	162	2
424	0	85	F	R	R	63	1.55	26.2227	0.803922	82	102	55	42	99	74	79	173	48
428	1	72	F	R	R	78.2	1.49	35.2236	0.934959	115	123	59	40	94	68	76	162	2	1	1
431	1	88	F	R	R	55	1.46	25.8022	0.970297	98	101	58	41	102	73	81	175	48	5	5
433	1	74	F	R	R	85	1.59	33.6221	0.934959	115	123	60	44	107	83	82	190	3	4	4
435	1	57	F	R	L	67	1.52	28.9993	0.857143	90	105	55	41	98	77	75	175	24	2	3
436	1	69	M	R	L	92	1.77	29.3658	1.01887	108	106	63	46	112	85	89	197	2	3	3
440	0	72	F	L	L	77	1.65	28.2828	0.807692	84	104	56	42	101	78	80	179	9
442	1	83	M	R	R	82	1.69	28.7105	1.0202	101	99	59	45	105	74	91	179	8	3	3
444	0	38	M	R	R	93	1.78	29.3524	0.870968	81	93	60	44	115	88	90	203	24
445	0	70	F	R	R	70	1.59	27.6888	0.878505	94	107	54	38	99	70	73	169	120
447	0	33	M	L	L	86	1.76	27.7634	0.920792	93	101	59	39	112	83	85	195	6
450	0	82	M	R	R	76	1.73	25.3934	0.897959	88	98	60	42	108	79	84	187	9
452	0	59	F	L	L	85	1.6	33.2031	0.926829	114	123	58	46	100	77	81	177	9
457	0	61	F	R	R	83	1.71	28.3848	0.839286	94	112	57	43	104	76	77	180	6
458	0	77	M	R	R	74	1.64	27.5134	0.894231	93	104	62	44	108	78	87	186	3
459	1	53	F	R	R	53	1.61	20.4467	0.836957	77	92	53	39	102	82	83	184	12	2	3
464	1	83	F	R	R	70	1.6	27.3438	0.881818	97	110	57	41	95	74	76	169	4	2	3
465	0	84	F	R	L	55	1.48	25.1096	0.747475	74	99	54	39	94	70	73	164	3
470	1	60	M	R	R	101	1.63	38.0142	1.06422	116	109	68	49	109	77	88	186	4	4	4
471	0	40	M	R	R	90	1.86	26.0146	0.932039	96	103	61	39	110	84	86	194	9
474	0	56	F	R	L	50	1.56	20.5457	0.802326	69	86	55	41	98	73	77	171	3
475	0	53	F	R	R	55	1.61	21.2183	0.891304	82	92	52	36	98	75	76	173	24
476	1	47	M	R	R	86.5	1.79	26.9967	0.970874	100	103	65	46	115	80	90	195	1	3	3
479	0	76	F	R	R	64.5	1.52	27.9172	0.862069	100	116	58	44	99	77	78	176	1
482	1	47	F	R	R	63.1	1.62	24.0436	0.868687	86	99	53	39	100	73	80	173	4	2	3
484	1	45	F	R	R	80.3	1.66	29.1407	0.910714	102	112	53	37	94	72	77	166	2	3	3
485	1	38	M	R	R	88	1.77	28.089	0.980952	103	105	59	45	110	82	90	192	5	3	3
486	0	32	M	R	L	69	1.66	25.0399	0.938776	92	98	59	38	108	73	82	181	2
487	1	50	F	R	L	64.4	1.57	26.1268	0.837838	93	111	55	36	96	72	76	168	12	2	3
493	1	65	F	R	R	63.5	1.58	25.4366	0.863158	82	95	57	42	99	77	84	176	120	3	3
494	0	40	F	R	L	83.5	1.55	34.7555	0.913043	105	115	65	43	96	68	75	164	45
497	0	29	M	R	R	81	1.83	24.187	0.893204	92	103	59	41	111	86	91	197	4
498	0	36	M	R	R	67	1.77	21.3859	0.823529	84	102	61	45	109	76	85	185	4
499	1	51	M	R	R	87	1.73	29.0688	0.952381	100	105	59	46	112	85	88	197	4	3	3
501	0	63	M	L	L	68.5	1.8	21.142	0.897959	88	98	63	44	115	90	85	205	1
505	0	46	M	R	R	83.5	1.8	25.7716	0.857143	90	105	64	43	108	91	91	199	1
507	0	43	F	R	R	62	1.65	22.7732	0.811111	73	90	50	38	95	68	74	163	12
509	0	79	F	R	R	56	1.66	20.3223	0.755319	71	94	54	40	103	79	81	182	0.5
512	0	35	F	R	R	83.5	1.65	30.6703	0.846154	99	117	53	35	97	79	82	176	2
513	0	47	F	R	R	53	1.64	19.7055	0.791667	76	96	47	33	91	77	77	168	12
514	0	66	M	R	R	63	1.7	21.7993	0.888889	88	99	61	41	111	84	83	195	2
517	1	67	F	R	L	63.3	1.65	23.2507	0.877358	93	106	56	39	102	79	80	181	3	2	2
518	0	82	M	R	R	68	1.65	24.977	1.04902	107	102	58	43	103	74	84	177	84
519	0	52	M	R	R	130	1.79	40.573	0.985294	134	136	64	48	120	84	94	204	12
522	1	33	F	R	R	65	1.6	25.3906	0.94	94	100	51	42	98	75	79	173	4	2	1
524	0	34	M	R	R	76	1.78	23.9869	0.836957	77	92	55	42	107	86	89	193	12
525	1	49	M	R	R	85	1.73	28.4005	0.990476	104	105	54	39	95	76	82	171	3	1	1
527	0	43	F	R	R	124.7	1.61	48.1077	0.858108	127	148	60	41	99	83	83	182	4
532	0	67	M	R	R	72	1.73	24.0569	0.891089	90	101	61	42	110	90	84	200	12
534	1	45	F	R	L	55.4	1.59	21.9137	0.783505	76	97	51	40	100	77	74	177	36	3	3
536	0	40	F	R	L	97	1.73	32.41	0.804878	99	123	55	35	103	79	76	182	3
542	0	45	M	R	R	75.5	1.85	22.0599	0.94	94	100	62	42	114	86	88	200	4
549	0	77	F	R	R	46	1.41	23.1377	0.79	79	100	55	42	95	75	77	170	4
551	1	64	M	R	L	86	1.78	27.143	0.990476	104	105	62	43	100	81	88	181	6	3	2
552	0	60	M	R	L	87	1.78	27.4587	0.990566	105	106	64	47	119	85	87	204	6
557	1	37	M	R	R	88.8	1.79	27.7145	1	100	100	62	43	110	85	92	195	1	1	1
558	1	53	F	R	R	88.5	1.68	31.3563	0.830645	103	124	60	41	109	81	83	190	24	3	3
561	1	54	F	R	R	56.8	1.6	22.1875	0.877551	86	98	53	38	100	78	77	178	24	1	1
565	1	63	M	R	R	81.9	1.71	28.0086	1	98	98	60	44	105	77	93	182	18	3	3
567	0	37	F	R	R	56	1.59	22.151	0.868132	79	91	51	36	97	69	71	166	36
568	1	27	F	R	R	67.8	1.63	25.5185	0.866667	91	105	51	37	91	75	81	166	24	2	3
574	1	34	F	R	R	61	1.68	21.6128	0.742268	72	97	52	38	102	77	81	179	3	3	3
579	0	70	F	R	R	57	1.53	24.3496	0.801887	85	106	56	43	100	74	79	174	12
581	0	56	M	R	R	68	1.71	23.255	0.918367	90	98	61	42	110	88	91	198	36
584	1	55	F	R	R	65	1.62	24.7676	0.823529	84	102	56	42	92	78	82	170	18	2	3
586	0	68	F	L	L	60	1.55	24.974	0.784314	80	102	57	44	99	73	79	172	6
587	0	46	M	R	R	60.5	1.75	19.7551	0.784314	80	102	59	42	109	88	86	197	3
588	0	37	F	R	L	51	1.65	18.7328	0.744444	67	90	53	35	101	75	75	176	5
590	0	39	F	R	L	54.5	1.6	21.2891	0.791667	76	96	50	37	96	73	71	169	12
594	0	51	M	R	R	70	1.66	25.4028	0.93	93	100	63	41	111	85	88	196	4
598	1	47	F	R	R	119	1.5	52.8889	0.811189	116	143	53	45	104	68	78	172	24	3	3
600	0	37	F	R	R	71	1.64	26.398	0.839623	89	106	53	41	100	75	78	175	120
602	0	30	F	R	R	52	1.61	20.061	0.829545	73	88	55	39	102	81	82	183	48
604	1	38	F	R	R	63.5	1.61	24.4975	0.79	79	100	53	38	100	74	78	174	12	3	3
606	0	77	F	R	R	65	1.61	25.0762	0.79798	79	99	56	45	98	71	72	169	8
610	0	61	F	L	L	61.5	1.6	24.0234	0.813725	83	102	55	44	99	74	78	173	5
614	0	69	F	R	R	54	1.55	22.4766	0.792079	80	101	56	41	97	72	77	169	0.5
617	1	53	F	R	R	59	1.57	23.9361	0.817204	76	93	53	37	106	82	80	188	1	2	2
619	1	53	F	R	R	73.5	1.66	26.673	0.678261	78	115	57	39	101	75	85	176	6	3	1
620	0	22	M	R	R	88.5	1.87	25.3081	0.944444	102	108	65	44	112	83	87	195	24
622	0	77	F	R	R	63	1.62	24.0055	0.806452	75	93	55	43	101	79	82	180	1
623	0	17	F	R	R	46.5	1.6	18.1641	0.873418	69	79	48	33	95	78	71	173	12
624	1	67	F	L	L	88.5	1.59	35.0065	0.918699	113	123	61	43	98	79	77	177	3	3	3
628	1	52	F	R	R	61	1.58	24.4352	0.89899	89	99	52	39	98	60	75	158	4	3	3
628	0	36	F	R	R	57.5	1.61	22.1828	0.795918	78	98	52	39	106	75	76	181	2
630	0	48	M	R	L	65	1.61	25.0762	0.91	91	100	55	42	97	72	84	169	2
631	0	36	M	R	R	93.5	1.81	28.54	1.0495	106	101	65	48	117	85	88	202	2
635	0	71	F	R	L	71	1.54	29.9376	0.90991	101	111	58	44	99	76	78	175	12
636	1	58	F	R	R	62.5	1.66	22.6811	0.811881	82	101	55	40	97	77	73	174	120	3	3
637	1	73	F	R	R	84	1.51	36.8405	1.02521	122	119	56	42	106	78	75	184	24	1	1
641	1	41	M	R	R	96	1.75	31.3469	1	107	107	63	49	114	88	86	202	12	3	3
645	0	74	M	R	R	80.5	1.76	25.9879	1	106	106	61	45	109	84	83	193	12
646	0	54	F	R	R	54	1.54	22.7694	0.75	78	104	57	43	100	77	79	177	24
648	1	54	F	R	R	77.2	1.67	27.6812	0.87037	94	108	58	40	108	75	87	183	72	3	3
649	1	70	M	R	R	72	1.66	26.1286	1.01031	98	97	59	43	98	75	83	173	2	3	3
652	0	53	F	L	L	66	1.55	27.4714	0.899083	98	109	56	43	102	78	80	180	2
654	0	36	M	R	L	83.5	1.75	27.2653	0.961165	99	103	62	43	106	87	82	193	2
659	1	81	F	R	L	53	1.48	24.1965	0.88	88	100	54	40	95	70	80	165	12	3	3
661	0	82	F	R	R	60	1.48	27.3923	0.796117	82	103	54	40	96	73	81	169	2
662	1	55	F	R	R	62	1.52	26.8352	0.895238	94	105	54	38	98	72	78	170	12	3	3
665	1	60	M	R	R	79	1.68	27.9904	0.971429	102	105	66	46	106	83	94	189	36	2	2
670	0	70	M	R	R	55	1.67	19.721	0.886598	86	97	62	42	107	79	82	186	24
671	1	31	F	R	R	82.3	1.68	29.1596	0.95614	109	114	53	36	100	76	75	176	6	2	2
673	1	73	M	R	R	75	1.71	25.6489	0.925234	99	107	61	45	105	87	89	192	36	3	3
676	0	77	F	R	L	53.5	1.62	20.3856	0.774194	72	93	53	39	103	75	77	178	48
677	1	79	F	R	R	74.5	1.58	29.843	0.929204	105	113	63	45	98	72	84	170	120	3	3
678	0	55	F	R	L	65	1.62	24.7676	0.935185	101	108	53	38	100	73	75	173	120
681	0	54	F	R	R	66	1.58	26.4381	0.92233	95	103	56	38	98	71	67	169	48
689	0	17	F	L	L	71	1.76	22.921	0.833333	85	102	55	44	107	81	82	188	2
693	1	49	M	R	L	99	1.77	31.6001	0.962963	104	108	63	43	108	83	87	191	12	3	3
695	0	22	M	R	R	84	1.78	26.5118	0.925926	100	108	58	43	117	79	81	196	60
696	0	46	F	R	R	63	1.7	21.7993	0.803922	82	102	54	40	105	78	77	183	36
697	1	37	F	R	L	60	1.67	21.5139	0.802083	77	96	54	39	101	82	75	183	12	2	2
698	0	52	M	R	R	66	1.76	21.3068	0.85567	83	97	56	39	109	73	81	182	4
699	0	74	M	R	R	83	1.66	30.1205	0.990566	105	106	60	39	100	73	87	173	2
700	1	36	F	R	R	70	1.64	26.0262	0.954128	104	109	52	37	94	76	81	170	6	1	1
701	1	52	F	R	R	69	1.67	24.7409	0.782178	79	101	51	37	90	69	79	159	54	4	3
702	1	59	F	R	R	85	1.61	32.7919	0.886179	109	123	53	36	96	69	79	165	24	3	3
708	1	79	M	R	R	76.8	1.7	26.5744	0.980952	103	105	65	51	96	74	90	170	48	4	3
710	0	41	M	R	L	73.2	1.74	24.1776	0.91	91	100	56	37	98	78	82	176	4
713	1	57	F	R	R	55	1.58	22.0317	0.833333	80	96	50	37	86	69	76	155	12	2	3
716	0	76	F	R	R	69	1.5	30.6667	0.947826	109	115	56	37	93	70	75	163	1
718	0	70	F	R	R	63	1.56	25.8876	0.82	82	100	55	41	102	79	79	181	2
723	1	43	F	R	R	76	1.66	27.5802	0.798246	91	114	57	40	100	80	88	180	12	1	1
728	0	56	M	R	R	66	1.74	21.7994	0.969697	96	99	54	36	96	78	79	174	6
729	0	63	F	R	R	74.5	1.75	24.3265	0.925234	99	107	55	36	107	80	82	187	3
732	1	77	F	R	R	62.5	1.5	27.7778	0.803738	86	107	54	43	98	75	77	173	4	4	4
733	0	71	F	R	R	64	1.55	26.6389	0.807339	88	109	57	42	100	77	77	177	5
740	0	35	M	R	R	82.5	1.63	31.0512	0.942308	98	104	61	39	112	80	83	192	36
744	1	35	M	R	L	99	1.69	34.6627	1.00877	115	114	60	44	110	81	82	191	1	2	2
748	0	55	F	R	R	55	1.59	21.7555	0.863158	82	95	53	36	100	72	72	172	12
753	0	54	F	R	L	50	1.59	19.7777	0.761364	67	88	54	39	101	76	78	177	1
754	1	56	F	R	R	64.5	1.61	24.8833	0.838095	88	105	54	39	107	80	83	187	4	3	3
756	0	59	M	R	L	79	1.73	26.3958	0.904762	95	105	67	48	114	88	99	202	0.5
758	0	79	F	R	R	50	1.54	21.0828	0.789474	75	95	55	38	99	75	78	174	2
760	1	80	F	R	L	55	1.48	25.1096	0.885417	85	96	54	41	92	72	74	164	96	4	4
762	1	52	F	R	R	52	1.54	21.9261	0.808511	76	94	49	36	95	70	71	165	12	3	3
763	1	59	F	R	L	91	1.59	35.9954	0.869919	107	123	58	48	107	75	76	182	12	4	4
766	1	54	F	R	R	50	1.56	20.5457	0.88764	79	89	49	35	95	71	71	166	60	2	2
767	0	32	F	R	R	48.5	1.55	20.1873	0.833333	75	90	48	34	95	74	70	169	2
768	0	30	M	R	R	78	1.68	27.6361	0.902913	93	103	58	41	107	74	84	181	24
769	0	24	M	R	R	107	1.74	35.3415	0.982759	114	116	62	45	112	77	85	189	7
770	1	81	F	R	L	58	1.51	25.4375	0.875	91	104	53	38	95	71	75	166	6	2	2
771	1	57	F	R	R	60.5	1.44	29.1763	0.883495	91	103	52	37	94	65	75	159	12	1	1
773	1	80	M	R	L	84	1.7	29.0657	1.01905	107	105	68	46	113	86	88	199	24	4	4
775	1	36	F	R	R	59	1.61	22.7615	0.783505	76	97	53	38	110	79	77	189	12	3	3
777	0	33	M	R	R	74	1.72	25.0135	0.82	82	100	60	43	108	78	88	186	120
780	0	65	M	R	L	80.5	1.7	27.8547	0.944444	102	108	60	44	108	80	88	188	3
781	0	60	F	R	L	49	1.63	18.4425	0.763441	71	93	53	36	105	70	79	175	1
784	0	63	M	R	L	65.5	1.63	24.6528	0.891089	90	101	60	42	104	80	85	184	3
786	0	61	F	L	L	63	1.53	26.9127	0.804878	99	123	58	46	102	78	74	180	6
788	0	48	M	R	L	75.5	1.78	23.8291	0.882353	90	102	59	40	110	84	89	194	4.5
790	1	77	F	R	R	64.5	1.62	24.577	1.07216	104	97	54	41	100	76	83	176	48	3	3
793	0	57	M	L	R	89	1.76	28.7319	0.945455	104	110	62	44	117	87	87	204	60
796	0	24	F	R	R	53.5	1.64	19.8914	0.797753	71	89	54	39	99	78	77	177	5
798	1	42	F	R	R	66	1.59	26.1066	0.869159	93	107	51	39	96	72	78	168	12	3	3
800	0	37	M	R	L	76	1.69	26.6097	0.89	89	100	57	42	102	75	90	177	96
803	0	22	F	R	R	49.7	1.51	21.7973	0.78022	71	91	51	37	95	79	71	174	18
805	0	67	F	L	L	60	1.55	24.974	0.805825	83	103	57	43	100	76	76	176	1
806	0	43	F	R	R	49	1.58	19.6283	0.855556	77	90	49	33	99	69	73	168	3
807	1	63	F	R	R	50.5	1.51	22.1482	0.778947	74	95	52	34	92	71	80	163	5	1	3
810	0	31	F	R	R	67.5	1.71	23.084	0.848485	84	99	52	39	104	76	83	180	12
812	1	59	F	R	R	53	1.6	20.7031	0.913043	84	92	51	36	95	74	79	169	3	1	1
813	1	48	F	R	R	71	1.68	25.1559	0.99	99	100	56	40	104	81	76	185	12	3	3
814	1	55	F	R	R	68.6	1.58	27.4796	0.943396	100	106	52	39	96	72	74	168	24	3	3
816	0	63	M	R	R	74	1.76	23.8895	0.95	95	100	65	44	110	83	89	193	10
824	0	46	F	R	R	59.5	1.63	22.3945	0.912088	83	91	49	34	91	82	78	173	5
825	0	77	F	R	R	52	1.43	25.4291	0.88	88	100	53	36	92	63	78	155	6
828	0	58	F	R	R	62	1.63	23.3355	0.815534	84	103	51	39	88	72	79	160	4
829	1	80	F	R	R	59	1.53	25.204	0.875	91	104	61	45	86	74	81	160	4	3	3
830	1	49	F	R	R	63.6	1.52	27.5277	0.921569	94	102	51	38	87	69	79	156	24	1	2
831	1	25	M	R	R	89	1.76	28.7319	0.902913	93	103	59	43	103	80	92	183	4	3	3
833	0	80	F	R	R	57.2	1.62	21.7955	0.797872	75	94	56	38	103	74	80	177	3
837	0	53	M	R	R	77	1.79	24.0317	0.917526	89	97	59	42	103	84	91	187	2.5
838	0	55	M	R	L	82.8	1.79	25.8419	0.932692	97	104	61	44	103	81	92	184	2
840	0	58	M	R	L	86	1.76	27.7634	0.918919	102	111	63	44	109	82	88	191	6
841	1	41	F	R	R	76	1.68	26.9274	0.916667	88	96	54	38	101	73	76	174	24	1	1
843	1	64	F	R	R	83.5	1.62	31.8168	0.931034	108	116	61	43	108	83	83	191	12	3	3
844	1	31	M	R	R	68	1.82	20.5289	0.810526	77	95	58	44	105	84	83	189	18	3	3
849	0	40	F	R	L	57	1.56	23.4221	0.851064	80	94	53	40	95	76	78	171	2
850	0	45	F	L	L	69	1.76	22.2753	0.803922	82	102	55	40	105	78	79	183	5
853	1	27	F	R	R	45.5	1.52	19.6936	0.776471	66	85	46	36	85	71	70	156	48	3	2
856	1	39	F	R	R	59	1.59	23.3377	0.777778	77	99	52	37	102	82	78	184	24	3	3
859	1	34	F	R	R	59	1.59	23.3377	0.841584	85	101	51	37	100	65	71	165	72	3	1
861	1	56	F	R	R	63.5	1.57	25.7617	0.838384	83	99	56	41	94	73	78	167	120	3	3
863	1	88	F	R	L	65	1.48	29.6749	0.92233	95	103	55	37	100	74	78	174	36	5	5
868	0	68	M	R	R	88	1.63	33.1213	0.991304	114	115	62	42	108	79	85	187	9
873	1	83	F	R	R	71	1.51	31.139	0.927928	103	111	56	44	106	75	82	181	4	2	3
874	0	70	M	R	R	71	1.71	24.281	0.891089	90	101	61	44	124	83	84	207	12
875	0	46	M	R	R	82	1.75	26.7755	0.971154	101	104	62	43	109	75	87	184	4
879	0	21	F	R	R	41	1.43	20.0499	0.729412	62	85	46	31	91	68	71	159	3
880	0	65	F	R	L	49	1.59	19.3821	0.802198	73	91	49	34	101	72	68	173	4
882	0	41	F	R	L	84	1.53	35.8836	0.913386	116	127	51	35	96	66	75	162	8
884	0	55	F	L	L	87	1.84	25.6971	0.8125	78	96	54	44	110	83	81	193	12
885	0	70	F	R	L	55	1.52	23.8054	0.867347	85	98	52	37	102	71	77	173	4
886	1	58	F	L	L	64	1.57	25.9645	0.904762	95	105	56	39	101	75	78	176	12	4	4
887	1	45	F	R	R	76	1.56	31.2295	0.840708	95	113	54	37	90	74	78	164	36	4	4
888	1	52	M	R	R	64	1.7	22.1453	0.83871	78	93	66	47	109	85	90	194	120	3	3
889	0	75	F	R	R	68	1.62	25.9107	0.813725	83	102	57	43	100	75	76	175	120
892	0	50	M	R	R	72.5	1.75	23.6735	0.892157	91	102	59	40	116	77	79	193	8
895	0	37	M	R	R	83	1.68	29.4076	0.888889	96	108	60	43	109	82	84	191	1
896	1	44	F	R	R	52	1.6	20.3125	0.744681	70	94	48	36	90	74	68	164	5	3	2
898	0	44	M	R	R	79	1.75	25.7959	0.839623	89	106	60	42	113	81	83	194	18
901	1	36	M	R	R	107	1.78	33.771	0.951923	99	104	59	43	104	81	87	185	6	2	3
902	0	66	M	R	L	76	1.62	28.959	0.895238	94	105	62	50	106	80	85	186	2
907	1	53	F	R	R	69	1.58	27.6398	0.87156	95	109	53	37	92	73	72	165	120	2	3
908	0	37	M	R	R	84	1.69	29.4107	0.925926	100	108	54	39	109	77	81	186	5
909	0	43	M	R	R	78	1.76	25.1808	0.855769	89	104	62	44	112	82	90	194	24
911	1	54	F	R	R	61	1.55	25.3902	0.828283	82	99	51	39	93	70	75	163	24	4	3
912	0	72	M	R	R	62	1.64	23.0518	1.11111	100	90	60	41	112	87	84	199	84
915	0	18	F	R	R	45.5	1.61	17.5533	0.786517	70	89	48	31	93	65	70	158	4
917	0	33	M	R	L	78	1.76	25.1808	0.95	95	100	60	44	114	80	85	194	2
919	0	73	F	R	R	62	1.56	25.4767	0.828283	82	99	54	40	99	72	78	171	3
921	1	42	F	R	R	58	1.66	21.048	0.831461	74	89	52	38	96	72	87	168	24	1	1
921	0	51	M	R	R	97	1.84	28.6508	0.954955	106	111	61	44	109	84	98	193	2
923	1	42	F	R	R	43	1.51	18.8588	0.788235	67	85	47	35	89	67	74	156	48	1	1
924	1	42	F	R	R	43	1.55	17.898	0.741176	63	85	49	37	94	77	74	171	2	2	3
926	1	80	M	R	R	75	1.59	29.6665	0.928571	104	112	63	45	82	75	93	157	12	5	4
927	1	30	F	R	R	84	1.57	34.0785	0.8	96	120	54	42	93	74	83	167	12	2	1
929	0	40	M	R	R	57	1.72	19.2672	0.849462	79	93	59	47	112	84	83	196	12
930	0	31	M	R	L	73	1.75	23.8367	0.878788	87	99	55	40	98	79	85	177	3
931	0	53	M	R	L	97	1.8	29.9383	0.900901	100	111	62	42	110	85	87	195	2
932	0	49	F	R	R	49	1.62	18.6709	0.755556	68	90	51	37	94	79	74	173	2
933	0	63	M	R	R	69	1.64	25.6544	0.934783	86	92	57	39	100	80	88	180	3
934	1	47	F	R	R	45.5	1.55	18.9386	0.852273	75	88	48	35	87	69	74	156	6	1	1
935	1	35	F	R	R	59	1.65	21.6713	0.77551	76	98	57	40	98	85	85	183	48	2	1
936	1	50	F	R	R	58	1.62	22.1003	0.932039	96	103	58	40	99	73	80	172	24	2	2
937	0	54	F	R	R	59	1.66	21.4109	0.787234	74	94	52	36	99	78	82	177	3
940	0	84	M	R	R	63	1.57	25.5588	0.91	91	100	57	40	105	77	86	182	3
941	1	56	F	R	R	50.2	1.55	20.8949	0.902174	83	92	55	38	88	72	82	160	24	5	5
942	1	67	F	L	L	84	1.56	34.5168	0.895652	103	115	61	44	97	79	90	176	24	2	2
949	0	38	F	R	R	58	1.53	24.7768	0.794393	85	107	55	41	96	70	80	166	0.5
950	0	54	M	R	R	81	1.72	27.3797	0.932039	96	103	55	42	115	90	95	205	5
954	0	24	M	R	R	86	1.77	27.4506	0.864865	96	111	60	43	110	86	88	196	5
956	1	32	M	R	R	96	1.7	33.218	0.936937	104	111	60	41	104	83	79	187	6	2	3
963	1	40	F	R	R	60	1.62	22.8624	0.846939	83	98	57	43	105	82	77	187	2	1	1
964	0	50	M	R	L	87	1.75	28.4082	0.990196	101	102	50	40	112	78	88	190	12
970	1	63	F	R	R	60	1.52	25.9695	0.834951	86	103	54	39	101	69	73	170	36	3	4
972	0	42	M	R	L	82	1.69	28.7105	0.932039	96	103	57	44	109	75	102	184	2
977	1	39	F	R	L	67	1.65	24.6097	0.896226	95	106	49	32	96	71	73	167	3	2	2
979	1	80	M	R	R	89	1.59	35.2043	0.918033	112	122	57	43	106	68	84	174	2	1	3
982	0	43	F	R	L	72	1.66	26.1286	0.733945	80	109	57	38	102	81	81	183	12
984	1	53	F	R	R	63.5	1.57	25.7617	0.857143	84	98	56	39	94	70	77	164	120	3	4
985	1	75	F	R	L	68	1.54	28.6726	0.908163	89	98	57	42	102	73	78	175	24	5	4
986	0	63	F	R	R	79	1.72	26.7036	0.81982	91	111	56	42	104	73	78	177	2
990	0	43	M	R	R	79	1.72	26.7036	0.88	88	100	62	40	104	78	94	182	2
991	0	31	F	R	L	78	1.71	26.6749	0.81982	91	111	55	38	105	79	74	184	6
997	0	51	M	R	L	78.5	1.82	23.6988	0.861386	87	101	63	44	127	88	87	215	1
998	1	57	F	L	L	54	1.6	21.0938	0.865979	84	97	53	42	104	72	76	176	2	4	3
999	0	50	F	L	L	59	1.55	24.5578	0.803922	82	102	55	41	100	76	77	176	6
1000	0	41	M	R	R	81.4	1.83	24.3065	0.838095	88	105	63	44	117	83	82	200	24
1001	0	58	M	R	R	83	1.8	25.6173	0.911504	103	113	59	43	112	84	86	196	24
1003	0	81	F	R	R	55.5	1.52	24.0218	0.808081	80	99	54	39	97	73	76	170	8
1005	0	66	M	R	R	75.5	1.67	27.0716	0.916667	99	108	62	42	108	87	86	195	6
1006	0	72	F	R	R	66	1.56	27.1203	0.931373	95	102	56	39	97	75	79	172	18
1007	0	47	F	R	L	73.4	1.62	27.9683	0.873874	97	111	53	37	101	66	68	167	12
1012	0	35	F	R	R	77	1.59	30.4577	0.880734	96	109	61	38	102	76	83	178	72
1017	0	82	F	R	R	47	1.47	21.7502	0.788462	82	104	55	38	95	72	76	167	1
1020	0	49	M	R	R	76	1.81	23.1983	0.89899	89	99	57	39	115	82	87	197	3
1023	1	92	F	R	R	69	1.51	30.2618	0.981481	106	108	58	41	95	63	80	158	2	4	4
1025	0	45	M	R	L	100	1.75	32.6531	0.95614	109	114	62	42	114	82	91	196	12
1026	0	39	M	R	L	92	1.9	25.4848	0.921569	94	102	58	39	100	86	88	186	0.5
1027	0	15	F	R	R	81	1.81	24.7245	0.790909	87	110	55	42	107	81	64	188	1
1030	1	69	M	R	R	74	1.62	28.1969	0.989474	94	95	58	41	97	69	84	166	48	3	3
1032	1	58	M	R	R	169	1.96	43.9921	1.04636	158	151	66	51	110	90	102	200	6	3	3
1033	0	62	F	R	R	46	1.45	21.8787	0.78125	75	96	49	33	87	67	70	154	2
1037	1	43	F	R	R	56.5	1.53	24.136	0.829787	78	94	49	40	91	75	79	166	6	2	2
1038	0	44	F	R	R	65	1.72	21.9713	0.765306	75	98	52	37	90	74	69	164	6
1039	0	60	F	L	L	58	1.48	26.4792	0.778761	88	113	57	42	94	73	79	167	2
1041	1	81	M	R	R	64	1.65	23.5078	0.969072	94	97	61	42	101	72	87	173	6	4	4
1042	1	42	M	R	R	111	1.93	29.7995	1.0367	113	109	66	47	115	89	100	204	3	3	2
1045	1	45	M	R	R	92	1.9	25.4848	0.980769	102	104	62	42	110	89	91	199	48	2	2
1048	0	63	M	R	R	75	1.63	28.2284	0.99	99	100	61	44	97	75	92	172	18
1050	1	53	M	R	R	71	1.6	27.7344	1.01053	96	95	56	43	96	79	87	175	8	4	4
1054	0	58	F	R	R	58.2	1.44	28.0671	0.897959	88	98	56	38	89	75	82	164	10
1056	1	79	M	R	R	79	1.65	29.0174	0.90678	107	118	61	43	103	80	85	183	36	5	5
1057	0	80	F	R	R	54	1.45	25.6837	0.83	83	100	56	38	92	69	78	161	8
1059	0	71	F	R	R	73	1.66	26.4915	0.824561	94	114	57	43	102	78	78	180	6
1061	0	84	M	R	R	76	1.62	28.959	0.869565	100	115	61	43	106	80	85	186	6
1063	1	56	M	R	L	79	1.76	25.5036	1.01042	97	96	59	44	105	78	89	183	3	3	3
1064	1	83	M	R	R	73	1.66	26.4915	0.861386	87	101	59	43	105	73	86	178	18	4	4
1066	1	77	M	L	L	77	1.67	27.6095	0.919643	103	112	67	45	98	73	93	171	36	5	5
1067	1	68	F	R	R	58	1.54	24.4561	0.89011	81	91	56	38	99	74	77	173	1	3	3
1074	1	54	M	R	R	80.6	1.71	27.564	0.950495	96	101	60	42	104	80	88	184	2	2	2
1076	0	41	M	R	R	66	1.75	21.551	0.871287	88	101	57	43	114	80	82	194	6
1077	1	38	F	L	L	53.2	1.54	22.4321	0.866667	78	90	47	36	97	76	73	173	60	3	3
1078	0	72	M	R	R	79	1.74	26.0933	0.853448	99	116	62	44	111	86	83	197	9
1080	0	45	M	R	R	109	1.8	33.642	0.982609	113	115	68	48	119	89	90	208	3
1081	0	44	F	R	R	62	1.63	23.3355	0.752475	76	101	53	44	109	81	81	190	12
1087	1	57	F	R	R	64.5	1.55	26.847	0.947917	91	96	55	41	91	66	78	157	4	3	3
1088	0	55	F	R	R	70	1.63	26.3465	0.817308	85	104	53	35	105	73	75	178	4
1092	0	78	F	R	R	65	1.4	33.1633	0.886792	94	106	56	37	96	72	82	168	4
1093	0	71	M	L	L	81.5	1.71	27.8718	0.88	88	100	66	45	109	80	82	189	1
1098	0	74	F	R	R	55	1.55	22.8928	0.826531	81	98	55	41	101	76	79	177	3
1109	0	68	F	L	L	62	1.51	27.1918	0.864407	102	118	58	43	99	75	80	174	2
1112	0	83	M	R	R	62	1.6	24.2188	0.887755	87	98	62	44	106	78	87	184	12
1120	0	26	M	R	R	66.5	1.78	20.9885	0.907216	88	97	56	42	115	84	83	199	1
1131	0	66	F	R	R	59	1.5	26.2222	0.873786	90	103	57	42	98	75	83	173	2
1139	0	60	F	R	L	63	1.61	24.3046	0.836538	87	104	53	36	99	86	75	185	8
1140	0	45	M	R	L	87.2	1.78	27.5218	0.95283	101	106	65	46	114	92	87	206	2
1143	0	65	F	R	R	57	1.7	19.7232	0.777778	77	99	54	39	104	78	77	182	4
1144	0	48	F	R	L	53	1.64	19.7055	0.736842	70	95	50	34	101	74	70	175	9
1145	0	65	M	R	L	95	1.72	32.112	0.991379	115	116	56	42	109	76	78	185	12
1146	0	29	F	R	R	50	1.65	18.3655	0.820225	73	89	52	35	100	73	75	173	1
1148	0	51	M	R	R	109	1.8	33.642	0.965217	111	115	68	46	110	94	85	204	60
1150	0	46	F	R	R	78	1.66	28.306	0.864078	89	103	55	40	105	73	79	178	3
1152	0	51	M	R	R	62	1.7	21.4533	1.01053	96	95	57	42	104	77	83	181	12
1157	0	63	M	L	L	75	1.67	26.8923	0.891089	90	101	63	45	108	82	86	190	12
1158	0	73	M	R	R	73	1.75	23.8367	0.857143	90	105	64	46	112	84	88	196	9
1161	0	69	M	R	L	69	1.64	25.6544	0.932039	96	103	58	41	107	77	83	184	5
1163	0	77	M	R	R	73.5	1.68	26.0417	0.850467	91	107	61	43	110	83	83	193	7
1171	0	35	F	L	L	66.2	1.73	22.119	0.847826	78	92	56	44	115	81	77	196	12
1174	0	55	M	R	R	68	1.67	24.3824	0.93	93	100	57	43	101	82	89	183	0.5
1177	0	32	M	R	R	65	1.65	23.8751	0.85	85	100	62	40	111	78	86	189	2
1181	0	60	M	R	L	91	1.71	31.1207	0.99115	112	113	65	46	109	89	88	198	120
1192	0	66	F	R	R	62	1.58	24.8358	0.824074	89	108	55	41	100	77	78	177	2
1193	0	77	M	R	R	77	1.76	24.858	0.846847	94	111	62	42	115	86	84	201	4
1195	0	57	M	R	L	90.2	1.7	31.2111	1	109	109	60	45	114	83	82	197	12
1196	0	43	M	R	R	96.5	1.78	30.457	1	107	107	65	42	110	87	92	197	4
1199	0	81	F	R	R	64	1.56	26.2985	0.882353	90	102	56	40	101	78	78	179	2
1201	0	37	F	L	L	56	1.58	22.4323	0.840426	79	94	55	38	96	75	76	171	3
1204	0	58	M	R	R	81	1.7	28.0277	0.92233	95	103	63	45	113	80	90	193	5
1210	0	70	F	R	R	60	1.5	26.6667	0.892157	91	102	52	37	99	72	69	171	4
1219	0	76	M	R	R	81	1.76	26.1493	0.914286	96	105	63	46	103	81	88	184	6
1220	0	82	F	R	R	66	1.55	27.4714	0.88172	82	93	56	39	98	78	79	176	0.5
1221	0	56	F	L	L	67	1.62	25.5296	0.923077	96	104	57	40	105	76	77	181	3
1226	0	42	F	R	R	81	1.65	29.7521	0.943396	100	106	54	41	99	79	83	178	6
1232	0	41	M	R	L	73	1.74	24.1115	0.864078	89	103	57	42	107	77	83	184	8
1237	0	29	F	R	L	64.5	1.65	23.6915	0.816327	80	98	54	40	105	80	76	185	4
1242	0	54	M	R	R	77.8	1.72	26.298	1	97	97	61	46	105	81	84	186	6
1243	0	49	F	R	R	63	1.6	24.6094	0.852941	87	102	57	33	96	70	79	166	3
1245	0	69	M	L	L	74.5	1.77	23.7799	0.93	93	100	60	45	104	84	83	188	6
1247	0	49	F	R	R	56	1.63	21.0772	0.846154	77	91	52	36	95	70	75	165	5
1250	0	59	F	R	R	55	1.61	21.2183	0.894737	85	95	55	37	89	74	78	163	2
1258	0	46	F	R	R	64	1.68	22.6757	0.83908	73	87	53	37	102	80	80	182	6
1259	0	36	F	R	R	63	1.63	23.7118	0.842105	80	95	54	38	96	74	78	170	3
1263	0	44	F	R	R	56.6	1.65	20.7897	0.923913	85	92	52	37	101	82	86	183	4
1266	0	74	F	R	R	57	1.5	25.3333	0.864865	96	111	52	40	95	73	76	168	6
1270	0	19	F	R	L	46	1.6	17.9688	0.758621	66	87	49	34	94	70	75	164	4
1274	0	53	F	L	L	49	1.57	19.8791	0.795455	70	88	50	35	93	74	75	167	12
1277	0	53	F	L	L	49	1.57	19.8791	0.771739	71	92	50	31	93	70	69	163	2
1282	0	65	F	R	R	68	1.62	25.9107	0.85	85	100	53	37	99	75	82	174	9
1285	0	37	F	R	L	89	1.59	35.2043	0.863248	101	117	56	41	98	77	75	175	3
1286	0	37	M	R	L	115	1.67	41.2349	1.04688	134	128	62	45	114	77	88	191	10
1294	0	23	M	R	R	73	1.67	26.1752	0.9	90	100	59	42	108	79	85	187	2
1299	0	47	F	R	R	79	1.58	31.6456	0.916667	99	108	54	35	97	73	72	170	24
1303	0	49	F	L	L	71	1.55	29.5525	0.805825	83	103	56	40	112	79	81	191	24
1313	0	32	F	R	L	66	1.66	23.9512	0.697248	76	109	52	34	101	75	73	176	12
1314	0	21	F	R	R	78	1.62	29.7211	0.941176	96	102	55	38	104	78	78	182	6
1316	0	62	F	R	R	60	1.53	25.6312	0.888889	88	99	53	37	99	76	74	175	2
1318	0	55	F	R	R	67	1.58	26.8386	0.881188	89	101	57	44	97	83	84	180	8
1326	0	76	M	R	R	96	1.74	31.7083	1.125	108	96	58	45	112	85	87	197	9
1328	0	75	F	R	R	92	1.75	30.0408	0.957265	112	117	64	48	117	85	90	202	2
1334	0	58	F	R	R	78.4	1.73	26.1953	0.950495	96	101	58	41	105	80	85	185	12
1335	0	38	F	R	L	97.5	1.85	28.4879	0.973913	112	115	64	45	123	92	86	215	2
1337	0	64	F	R	R	67	1.59	26.5021	0.88	88	100	55	34	95	74	75	169	5
1342	0	33	F	R	R	57	1.63	21.4536	0.854167	82	96	58	41	112	86	84	198	1
1348	0	46	M	R	R	82	1.78	25.8806	0.90625	87	96	58	43	106	82	83	188	1
1351	0	76	F	R	R	63.5	1.57	25.7617	0.893204	92	103	52	38	103	76	73	179	3
1354	0	58	F	R	R	49	1.55	20.3954	0.807229	67	83	52	35	93	71	77	164	6
1361	0	31	F	R	R	79	1.69	27.6601	0.831579	79	95	56	39	103	76	84	179	3
1364	0	67	F	R	R	56	1.57	22.719	0.829545	73	88	52	40	97	73	79	170	0.5
1371	0	20	F	R	R	80	1.66	29.0318	0.745614	85	114	58	39	97	79	79	176	3
1374	0	45	M	R	R	84	1.86	24.2803	1.0404	103	99	63	44	119	88	88	207	6
1379	0	88	M	R	R	72	1.73	24.0569	0.945946	105	111	58	40	103	79	85	182	12
1381	0	51	F	L	L	71	1.68	25.1559	0.84375	81	96	54	39	102	80	87	182	4
1386	0	75	F	R	R	57	1.61	21.9899	0.833333	75	90	53	34	100	75	82	175	36
1389	0	56	F	R	R	57	1.43	27.8742	0.855556	77	90	46	31	89	66	75	155	9
1391	0	67	F	R	R	67	1.58	26.8386	0.87069	101	116	58	41	98	74	85	172	6
1393	0	25	F	R	R	50	1.62	19.052	0.694737	66	95	49	34	88	76	76	164	12
1394	0	34	F	L	L	51	1.62	19.433	0.757576	75	99	54	36	103	75	85	178	6
1408	0	26	F	R	R	53.5	1.62	20.3856	0.8	76	95	55	37	105	78	88	183	12
1409	0	66	F	R	R	62	1.47	28.6917	0.89	89	100	50	38	92	68	74	160	3
1413	0	36	F	R	R	55	1.63	20.7008	0.842105	80	95	51	38	98	74	73	172	4
1415	0	88	F	R	R	48.5	1.53	20.7185	0.808989	72	89	52	34	95	72	77	167	120
1421	0	54	F	R	R	54	1.62	20.5761	0.778947	74	95	50	37	98	71	76	169	12
1428	0	63	F	R	L	66	1.61	25.462	0.903846	94	104	54	39	97	77	76	174	1
1436	0	41	F	R	R	79	1.68	27.9904	0.961538	100	104	54	38	106	79	78	185	6
1440	0	73	F	R	R	57.5	1.49	25.8997	0.848485	84	99	56	40	92	69	74	161	12
1447	0	78	F	R	L	70	1.41	35.2095	0.9	90	100	47	32	87	64	69	151	36
1449	0	55	F	R	R	50	1.57	20.2848	0.806122	79	98	45	30	95	70	76	165	3
1458	0	59	F	R	R	80	1.63	30.1103	0.908257	99	109	53	41	103	78	82	181	4
1459	0	39	F	R	R	75	1.61	28.9341	0.892157	91	102	53	40	93	73	78	166	3
1463	0	27	M	R	R	82	1.86	23.7022	0.964286	108	112	59	44	122	92	88	214	12
1471	0	51	M	R	L	134	1.77	42.7719	1.11864	132	118	60	45	116	88	88	204	24
1472	0	58	F	R	R	98	1.55	40.7908	0.916667	110	120	50	39	96	77	78	173	8
1474	0	49	F	L	L	66	1.61	25.462	0.876289	85	97	54	37	102	76	81	178	12
1476	0	27	F	R	R	62	1.65	22.7732	0.863158	82	95	51	38	98	79	74	177	4
1479	0	74	F	R	L	63	1.59	24.9199	0.831683	84	101	55	39	99	74	79	173	6
1485	0	31	F	R	R	57	1.58	22.8329	0.840426	79	94	53	40	93	76	74	169	2
1493	0	71	F	R	L	66.5	1.51	29.1654	0.89	89	100	56	40	93	70	76	163	24
1499	0	54	F	R	R	52	1.64	19.3337	0.802083	77	96	54	38	101	75	81	176	4
1504	0	35	F	L	L	53	1.53	22.6409	0.787879	78	99	49	33	94	70	76	164	6
1508	0	76	M	R	R	74	1.7	25.6055	0.981481	106	108	56	42	101	80	77	181	6
1514	0	76	F	R	R	53.5	1.61	20.6396	0.745098	76	102	56	39	100	75	79	175	2
1515	0	43	F	R	R	57	1.69	19.9573	0.808511	76	94	55	38	104	74	78	178	3
1518	0	47	F	R	R	80	1.71	27.3588	0.927273	102	110	55	41	106	80	77	186	6
1521	0	62	F	R	R	59	1.56	24.2439	0.822917	79	96	53	40	98	73	77	171	8
1528	0	22	F	R	R	53	1.64	19.7055	0.791667	76	96	49	35	103	69	76	172	1
1529	0	75	F	R	R	73	1.55	30.385	0.909091	100	110	54	39	99	73	78	172	12
1540	0	63	F	R	R	52	1.54	21.9261	0.833333	80	96	56	42	105	82	76	187	6
1541	0	64	F	R	R	75	1.6	29.2969	0.886792	94	106	53	42	99	73	75	172	12
1548	0	47	F	R	L	57.5	1.56	23.6275	0.831683	84	101	55	38	99	70	71	169	4
1550	0	35	F	R	R	87	1.72	29.4078	0.935185	101	108	54	42	108	84	82	192	6
1559	0	39	F	R	L	63	1.61	24.3046	0.825243	85	103	53	36	101	76	78	177	3
1566	0	79	F	R	R	68.5	1.56	28.1476	0.921053	105	114	54	38	92	71	78	163	6
1572	0	25	F	L	L	78	1.61	30.0914	0.891892	99	111	53	42	100	72	77	172	1
1579	0	70	F	R	R	49	1.55	20.3954	0.845361	82	97	56	38	105	78	81	183	2
1580	0	28	F	R	L	52	1.63	19.5717	0.736842	70	95	54	38	102	70	72	172	2
1582	0	84	F	R	R	68	1.59	26.8977	0.838095	88	105	50	40	99	74	75	173	120
1585	0	50	M	R	L	112	1.94	29.7587	1.09091	120	110	63	47	122	91	92	213	4
1586	0	45	F	R	L	53	1.7	18.3391	0.76087	70	92	66	45	115	88	85	203	3
1590	0	29	F	R	L	61	1.7	21.1073	0.768421	73	95	65	47	112	85	82	197	4
1592	0	35	F	R	R	59	1.55	24.5578	0.848837	73	86	50	33	95	70	74	165	6
1604	0	30	M	R	L	53	1.62	20.1951	0.831461	74	89	55	39	110	74	79	184	1
1605	0	61	F	R	R	62	1.53	26.4855	0.813084	87	107	54	36	99	67	74	166	12
1609	0	36	F	R	R	48	1.66	17.4191	0.784091	69	88	49	36	106	77	79	183	3
1612	0	43	F	R	R	55	1.66	19.9594	0.846154	77	91	54	38	104	76	78	180	0.5
1614	0	24	F	R	R	55	1.58	22.0317	0.823529	84	102	55	37	100	72	77	172	3
1615	0	53	F	R	R	60	1.62	22.8624	0.846939	83	98	54	37	100	71	72	171	6
1617	0	89	F	R	L	43	1.43	21.0279	0.865169	77	89	56	35	105	72	76	177	2
1625	0	29	F	R	R	88	1.64	32.7186	0.968992	125	129	56	45	101	73	78	174	6
1628	0	77	F	R	R	59	1.55	24.5578	0.88785	95	107	55	38	97	78	82	175	6
1632	0	70	M	R	R	73.4	1.7	25.3979	0.886598	86	97	56	39	105	82	80	187	4
1633	0	48	M	R	R	82.5	1.82	24.9064	0.843137	86	102	56	38	104	81	87	185	12
1634	0	50	F	R	L	69	1.56	28.3531	0.924528	98	106	50	36	97	69	73	166	2.5
1637	0	37	F	R	R	59	1.53	25.204	0.857143	84	98	52	35	95	74	80	169	1
1640	0	74	F	R	R	78	1.56	32.0513	0.982609	113	115	53	35	94	66	75	160	24
1642	0	44	M	R	R	77	1.71	26.3329	0.932039	96	103	59	41	110	78	86	188	12
1643	0	43	F	R	R	83.5	1.76	26.9564	0.869565	100	115	70	51	118	79	85	197	3
1649	0	47	F	R	L	60	1.64	22.3081	0.791667	76	96	52	39	99	75	80	174	80
1656	0	54	F	R	R	42	1.55	17.4818	0.870588	74	85	48	33	92	75	76	167	12
1659	0	63	F	R	R	88	1.58	35.2508	0.863248	101	117	51	34	104	75	82	179	6
1671	0	53	M	R	R	81	1.83	24.187	0.911765	93	102	57	42	109	89	82	198	4
1678	0	48	F	R	L	66	1.53	28.1943	0.89899	89	99	54	36	94	71	71	165	2
1685	0	58	M	R	R	83	1.84	24.5156	0.95098	97	102	63	44	117	84	93	201	3
1689	0	42	F	R	R	53	1.64	19.7055	0.793103	69	87	47	32	94	77	78	171	0.5
1696	0	77	F	R	R	70	1.62	26.6728	0.846847	94	111	53	38	96	74	77	170	120
1697	0	39	F	R	L	70	1.75	22.8571	0.772727	85	110	69	48	116	82	86	198	4
1700	0	69	F	R	L	56	1.56	23.0112	0.814433	79	97	51	35	96	76	80	172	4
1703	0	33	M	R	R	106	1.74	35.0112	0.918699	113	123	62	48	109	78	87	187	2
1708	0	38	F	R	R	64	1.7	22.1453	0.865979	84	97	50	35	97	71	76	168	4
1712	0	69	F	R	R	57	1.52	24.6711	0.824074	89	108	52	37	94	68	73	162	12
1716	0	59	F	R	R	57	1.59	22.5466	0.834951	86	103	49	37	99	72	71	171	12
1717	0	39	F	R	R	59	1.66	21.4109	0.79798	79	99	53	37	107	74	80	181	4
1720	0	40	F	R	R	48	1.55	19.9792	0.865979	84	97	46	34	94	68	71	162	12
1732	0	36	F	R	R	73	1.68	25.8645	0.849057	90	106	51	37	107	83	76	190	4
1745	0	38	F	R	R	70	1.6	27.3438	0.849057	90	106	56	39	93	71	79	164	1
1748	0	35	M	R	R	84	1.68	29.7619	0.962617	103	107	54	40	104	81	85	185	8
1749	0	50	M	R	R	82	1.74	27.0842	0.98	98	100	59	38	105	71	80	176	8
1752	0	68	M	R	L	90	1.82	27.1706	0.975	117	120	65	45	119	83	88	202	12
1754	0	37	F	R	L	55	1.59	21.7555	0.875	84	96	49	36	102	72	73	174	3
1767	0	53	F	R	R	57	1.63	21.4536	0.833333	80	96	55	37	96	74	79	170	4
1768	0	59	F	R	L	84	1.64	31.2314	0.905983	106	117	58	40	106	76	70	182	5
1769	0	40	M	R	L	72	1.71	24.623	0.931373	95	102	59	41	116	84	83	200	6
1794	0	21	F	R	R	58	1.71	19.8352	0.838384	83	99	52	37	99	73	74	172	12
1795	0	34	F	R	L	53	1.57	21.5019	0.773196	75	97	50	36	100	71	66	171	2
1797	0	31	M	R	R	82	1.86	23.7022	0.969388	95	98	60	44	110	80	90	190	6
1799	0	44	F	R	L	55	1.54	23.1911	0.734694	72	98	52	36	95	72	71	167	6
1800	0	26	M	R	R	65	1.73	21.7181	0.806452	75	93	56	42	101	82	80	183	2
1822	0	55	M	R	R	72	1.73	24.0569	0.979798	97	99	56	41	103	79	83	182	1
1824	0	59	F	R	R	65.5	1.63	24.6528	0.934579	100	107	55	32	109	82	81	191	8
1825	0	55	F	R	R	81	1.76	26.1493	0.841121	90	107	58	41	113	86	83	199	3
1827	0	47	M	R	R	69	1.81	21.0616	0.886598	86	97	57	42	113	82	83	195	7
1846	0	40	M	R	R	72	1.69	25.2092	0.871287	88	101	64	43	109	82	86	191	1
1847	0	32	F	R	R	71	1.71	24.281	0.849057	90	106	59	42	107	84	82	191	2
1851	0	45	M	R	L	86	1.76	27.7634	0.918919	102	111	58	42	119	84	85	203	4
1872	0	35	F	R	R	63	1.58	25.2363	0.882353	90	102	54	39	98	77	82	175	3
1875	0	50	M	R	R	76	1.74	25.1024	0.893204	92	103	59	40	110	84	86	194	3
1880	0	46	F	R	R	67	1.64	24.9108	0.861386	87	101	54	41	101	79	79	180	36
1881	0	83	F	R	R	57	1.54	24.0344	0.862745	88	102	55	36	94	71	77	165	3
1888	0	52	M	L	L	73	1.63	27.4756	0.943396	100	106	63	44	106	88	91	194	1
1892	0	78	F	R	R	87	1.56	35.7495	0.948276	110	116	62	41	96	78	86	174	2
1893	0	43	F	R	R	59	1.64	21.9363	0.789474	75	95	54	40	107	81	80	188	4
1917	0	41	F	R	R	64	1.6	25	0.721154	75	104	46	35	93	72	74	165	6
1923	0	45	F	R	L	76	1.66	27.5802	0.961165	99	103	55	38	105	74	73	179	6
1924	0	44	F	R	L	51	1.62	19.433	0.83871	78	93	55	40	100	82	78	182	4
1938	0	52	M	R	L	83	1.7	28.7197	0.924528	98	106	57	39	106	77	90	183	6
1940	0	42	M	R	L	105	1.85	30.6793	0.990991	110	111	57	42	107	90	83	197	60
1944	0	74	M	R	L	69	1.66	25.0399	0.932039	96	103	63	41	112	87	87	199	6
4_12	0	85	M	R	R	86	1.75	28.0816	1.1165	115	103	64	44	111	85	84	196	12
17_12	0	63	F	R	R	53	1.54	22.3478	0.808511	76	94	52	37	91	77	72	168	12
22_12	0	49	F	L	L	67	1.6	26.1719	0.841584	85	101	55	37	99	74	77	173	2
30_12	0	50	F	R	R	64	1.56	26.2985	0.840426	79	94	50	40	94	76	74	170	1
31_12	0	77	M	R	R	69	1.62	26.2917	0.970588	99	102	58	42	106	67	86	173	12
39_12	0	28	M	R	R	95	1.86	27.4598	0.887931	103	116	64	42	102	87	91	189	12
41_12	0	51	F	R	L	71	1.65	26.079	0.92381	97	105	56	39	96	73	81	169	1.5
42_12	0	41	F	R	R	88	1.64	32.7186	1.01869	109	107	54	40	109	77	78	186	120
43_12	0	28	F	R	L	65	1.62	24.7676	0.960784	98	102	53	34	92	73	77	165	4
47_12	0	56	F	R	R	58	1.65	21.3039	0.754902	77	102	53	36	103	80	83	183	6
51_12	0	77	F	R	R	61	1.49	27.4762	0.824742	80	97	48	33	89	64	68	153	24
56_12	0	38	M	R	R	81	1.74	26.7539	0.871287	88	101	58	41	109	79	86	188	6
57_12	0	42	M	R	R	87	1.74	28.7356	0.960784	98	102	61	44	106	80	81	186	6
59_12	0	36	M	R	R	91	1.76	29.3776	1.00971	104	103	57	42	111	82	92	193	4
61_12	0	63	F	R	R	51	1.53	21.7865	0.831683	84	101	50	34	94	69	72	163	2
65_12	0	38	F	R	R	60	1.63	22.5827	0.86	86	100	49	37	94	72	80	166	12
66_12	0	23	F	R	L	54	1.6	21.0938	0.847826	78	92	49	33	95	68	67	163	1
69_12	0	41	M	R	R	87	1.77	27.7698	0.93578	102	109	59	42	109	81	89	190	1
71_12	0	72	M	R	R	70.5	1.62	26.8633	0.886792	94	106	57	41	107	82	86	189	24
72_12	0	42	M	R	R	76	1.68	26.9274	0.95	95	100	58	40	102	72	85	174	3
75_12	0	29	M	L	L	76	1.59	30.0621	0.853211	93	109	55	40	98	75	82	173	0
88_12	0	66	F	R	R	59	1.52	25.5367	0.839623	89	106	51	36	93	66	70	159	36
90_12	0	40	F	R	R	47	1.6	18.3594	0.857143	72	84	49	33	102	80	76	182	1
94_12	0	30	F	L	L	65	1.7	22.4913	0.819149	77	94	63	44	106	78	83	184	3
97_12	0	52	F	L	L	61	1.66	22.1367	0.77451	79	102	55	42	103	75	80	178	5
100_12	0	65	M	R	R	77	1.7	26.6436	0.890909	98	110	59	40	110	84	85	194	0.5
103_12	0	24	F	L	L	47	1.57	19.0677	0.775281	69	89	50	35	100	73	76	173	0.5
107_12	0	42	M	R	L	96	1.8	29.6296	0.890909	98	110	62	46	110	77	88	187	1
109_12	0	77	F	R	R	60	1.47	27.7662	0.915888	98	107	51	37	101	75	78	176	3
121_12	0	66	F	R	R	84	1.56	34.5168	0.862069	100	116	53	46	97	71	73	168	48
124_12	0	71	F	R	R	66	1.67	23.6652	0.821053	78	95	55	36	104	72	80	176	12
130_12	0	45	F	L	L	64	1.69	22.4082	0.826531	81	98	57	35	106	74	84	180	4
137_12	0	35	F	R	R	67	1.62	25.5296	0.78	78	100	56	36	98	71	75	169	1
141_12	0	33	M	R	R	74	1.75	24.1633	0.851485	86	101	59	46	119	83	88	202	2
142_12	0	60	M	L	L	67	1.54	28.251	0.850877	97	114	51	37	100	70	73	170	3
144_12	0	40	F	R	R	65	1.56	26.7094	0.941748	97	103	53	34	97	72	74	169	5
145_12	0	47	M	R	R	94	1.74	31.0477	0.990826	108	109	69	46	119	85	98	204	12
152_12	0	24	F	R	R	49	1.53	20.9321	0.806452	75	93	53	40	93	78	72	171	1
154_12	0	71	M	R	R	88	1.7	30.4498	0.972222	105	108	59	43	109	80	75	189	2
155_12	0	40	F	R	R	47	1.56	19.313	0.78022	71	91	49	34	95	72	74	167	6
161_12	0	31	F	L	L	59	1.78	18.6214	0.773196	75	97	72	51	119	89	89	208	2
162_12	0	43	M	R	R	76	1.8	23.4568	0.794118	81	102	62	40	110	86	90	196	6
167_12	0	77	F	R	R	64.5	1.57	26.1674	0.846154	88	104	54	37	93	69	72	162	1
174_12	0	79	M	R	R	79	1.72	26.7036	0.990196	101	102	60	42	109	78	88	187	24
175_12	0	53	M	R	R	78.5	1.66	28.4874	0.941748	97	103	68	42	107	74	89	181	6
178_12	0	64	F	R	R	60	1.52	25.9695	0.870968	81	93	50	30	91	65	70	156	6
186_12	0	44	F	R	R	54	1.56	22.1893	0.819149	77	94	53	33	95	70	75	165	9
187_12	0	58	M	R	R	78	1.76	25.1808	0.980392	100	102	70	40	112	84	79	196	2
194_12	0	81	M	R	R	74	1.7	25.6055	0.960784	98	102	58	42	108	80	83	188	36
196_12	0	25	F	R	R	58	1.62	22.1003	0.827957	77	93	50	38	97	71	77	168	6
198_12	0	66	M	R	R	62	1.7	21.4533	0.827957	77	93	59	40	101	88	81	189	2
200_12	0	18	F	R	R	72	1.66	26.1286	0.914286	96	105	55	40	99	80	84	179	4
201_12	0	43	M	R	L	65	1.72	21.9713	0.876289	85	97	55	38	107	79	86	186	12
204_12	0	24	F	R	L	59	1.67	21.1553	0.804124	78	97	50	36	100	77	79	177	2
206_12	0	37	M	R	R	82	1.79	25.5922	0.970297	98	101	53	38	107	79	84	186	3
210_12	0	61	F	R	R	73	1.65	26.8136	0.823529	84	102	52	40	100	75	79	175	18
215_12	0	44	F	R	R	61	1.57	24.7475	0.83	83	100	55	38	98	71	70	169	6
220_12	0	70	M	R	R	69	1.61	26.6193	0.87963	95	108	57	39	105	79	90	184	6
226_12	0	85	F	R	R	58	1.55	24.1415	0.866667	78	90	57	40	97	73	72	170	36
227_12	0	65	F	R	R	69	1.63	25.9701	0.817204	76	93	58	42	101	76	80	177	4
234_12	0	75	F	R	R	57	1.52	24.6711	0.848485	84	99	53	40	90	70	73	160	12
237_12	0	70	F	R	R	61	1.5	27.1111	0.894231	93	104	55	39	99	74	74	173	24
238_12	0	23	F	R	R	64	1.65	23.5078	0.807692	84	104	51	34	100	66	74	166	24
250_12	0	24	F	L	L	80	1.72	27.0416	0.901639	110	122	65	46	108	83	84	191	3
253_12	0	47	M	R	R	67	1.66	24.3141	0.877551	86	98	60	38	102	75	76	177	4
260_12	0	27	F	R	R	58	1.57	23.5304	0.8	76	95	47	33	94	72	74	166	0.5
262_12	0	21	F	R	R	57	1.71	19.4932	0.813953	70	86	62	37	106	88	86	194	0.5
262_12	0	17	M	R	R	63	1.74	20.8086	0.795699	74	93	54	36	102	75	81	177	24
296_12	0	65	F	R	L	57	1.6	22.2656	0.765306	75	98	51	38	104	72	77	176	4
299_12	0	56	F	R	R	55	1.55	22.8928	0.782178	79	101	58	40	95	76	78	171	4
300_12	0	48	F	R	R	53	1.57	21.5019	0.789474	75	95	53	36	95	71	70	166	6
304_12	0	44	F	R	R	45	1.5	20	0.860465	74	86	52	37	95	69	71	164	6
309_12	0	71	M	R	R	71	1.78	22.4088	0.883495	91	103	53	44	112	89	92	201	2
319_12	0	49	F	R	R	43	1.47	19.8991	0.820225	73	89	52	37	102	80	78	182	18
321_12	0	75	F	R	R	53	1.5	23.5556	0.907216	88	97	56	36	95	77	75	172	3
322_12	0	77	F	R	R	53	1.47	24.5268	0.951807	79	83	51	33	96	70	70	166	7
323_12	0	39	M	R	R	83	1.78	26.1962	0.971154	101	104	58	41	109	83	81	192	5
325_12	0	60	F	R	R	50	1.54	21.0828	0.894737	85	95	53	36	97	72	64	169	3
330_12	0	51	F	R	R	60	1.63	22.5827	0.783505	76	97	50	36	94	69	74	163	2
334_12	0	57	F	R	L	66	1.64	24.539	0.867347	85	98	57	39	108	83	77	191	12
343_12	0	48	F	L	L	76	1.63	28.6048	0.86087	99	115	50	41	95	72	74	167	5
347_12	0	71	F	R	R	68	1.78	21.4619	0.904762	95	105	68	47	120	90	89	210	12
352_12	0	73	F	R	R	67	1.65	24.6097	0.82243	88	107	52	34	103	69	75	172	6
357_12	0	54	F	R	R	63	1.62	24.0055	0.886792	94	106	55	36	101	75	82	176	6
363_12	0	56	F	R	R	71	1.55	29.5525	0.79646	90	113	51	37	88	66	72	154	14
367_12	0	58	F	R	L	65	1.65	23.8751	1.09677	102	93	56	38	102	81	78	183	1
371_12	0	40	M	L	L	82	1.77	26.1738	0.891892	99	111	60	43	115	83	87	198	3
377_12	0	65	F	R	L	44	1.63	16.5607	0.787234	74	94	49	33	99	78	75	177	6
378_12	0	47	M	R	R	84	1.89	23.5156	1.10526	105	95	63	43	118	90	84	208	12
379_12	0	38	F	L	L	62	1.59	24.5243	0.752577	73	97	50	35	101	72	79	173	12
381_12	0	51	F	R	R	71	1.73	23.7228	0.864865	96	111	56	39	109	77	84	186	6
382_12	0	57	F	R	R	65	1.62	24.7676	0.855769	89	104	54	35	102	75	81	177	12
386_12	0	43	F	R	R	50	1.6	19.5312	0.849057	90	106	52	39	99	70	74	169	36
389_12	0	38	F	R	R	52	1.6	20.3125	0.787234	74	94	53	33	96	74	71	170	3
393_12	0	71	M	R	R	87	1.82	26.2649	0.95614	109	114	69	45	117	89	91	206	2
399_12	0	53	F	R	L	60	1.64	22.3081	0.770833	74	96	53	36	103	76	78	179	2
401_12	0	34	F	R	R	58	1.6	22.6562	0.89899	89	99	54	38	99	80	75	179	36
405_12	0	37	M	R	L	78	1.82	23.5479	0.867347	85	98	53	40	106	85	77	191	7
406_12	0	71	M	R	R	85	1.76	27.4406	0.901786	101	112	59	40	110	84	82	194	9
412_12	0	56	F	L	L	67	1.66	24.3141	0.783784	87	111	53	37	105	79	82	184	24
414_12	0	52	F	R	R	54	1.6	21.0938	0.826087	76	92	55	33	97	77	74	174	12
418_12	0	43	F	R	R	73	1.61	28.1625	0.818966	95	116	52	40	94	69	76	163	12
422_12	0	43	F	L	L	55	1.55	22.8928	0.815534	84	103	49	34	93	68	75	161	3
424_12	0	33	M	R	R	109	1.78	34.4022	1.01739	117	115	60	42	113	77	77	190	12
426_12	0	51	M	R	R	86	1.7	29.7578	1.00943	107	106	62	42	111	80	84	191	12
433_12	0	55	F	R	R	63	1.56	25.8876	0.855769	89	104	54	39	90	66	73	156	0.5
434_12	0	53	F	R	R	85	1.59	33.6221	0.949153	112	118	55	40	102	74	80	176	12
449_12	0	24	F	R	R	106	1.59	41.9287	0.878571	123	140	57	40	106	84	75	190	36
450_12	0	37	M	R	R	66	1.71	22.571	0.8	80	100	62	42	115	79	85	194	7
466_12	0	31	M	R	R	97	1.76	31.3146	0.926606	101	109	64	45	105	81	89	186	60
470_12	0	54	F	R	R	59	1.59	23.3377	0.770642	84	109	55	37	91	67	76	158	3
474_12	0	67	F	R	R	64	1.54	26.986	0.865385	90	104	50	34	87	64	72	151	12
495_12	0	42	M	R	R	83	1.81	25.335	0.912621	94	103	62	39	109	88	86	197	10
502_12	0	34	M	R	R	70	1.7	24.2215	0.77551	76	98	61	41	109	88	86	197	6
505_12	0	35	M	R	R	58	1.72	19.6052	0.851064	80	94	53	34	108	73	78	181	6
507_12	0	42	M	R	R	68	1.68	24.093	0.810526	77	95	58	38	99	73	85	172	7
